# Supplementary material for: NDAMDA: Network distance analysis for MiRNA‐disease association prediction
Source: J Cell Mol Med. 2018 Mar 13;22(5):2884–95. doi: 10.1111/jcmm.13583 (PMC5908143; doi:10.1111/jcmm.13583)
Supplement: Supplementary file 1 [file JCMM-22-2884-s001.xlsx]

## Sheet: Sheet1
Heart Diseases	hsa-mir-133b	55.5
Prostate Neoplasms	hsa-mir-146a	51.75
Lupus Nephritis	hsa-mir-16	49.3333
Heart Diseases	hsa-mir-1247	45.5
Heart Diseases	hsa-mir-205	42
Heart Diseases	hsa-mir-345	38.0714
Heart Diseases	hsa-mir-215	33.6667
Endometrial Neoplasms	hsa-mir-16	32.2255
Leukemia, Myeloid	hsa-mir-16	32.1708
Adenoma	hsa-mir-16	30.8939
Lupus Nephritis	hsa-mir-146a	29.0833
Heart Diseases	hsa-mir-150	26.9545
Adrenocortical Adenoma	hsa-mir-16	25.3453
Heart Diseases	hsa-mir-141	25.0294
Heart Diseases	hsa-mir-15b	25
Heart Diseases	hsa-mir-200a	22.8571
Heart Diseases	hsa-mir-26b	21.569
Heart Diseases	hsa-mir-765	21.3182
Nasal Polyps	hsa-mir-16	20.7895
Heart Diseases	hsa-mir-590	20.75
Heart Diseases	hsa-mir-195	19.375
Heart Diseases	hsa-mir-17	19.1429
Heart Diseases	hsa-mir-1302	18.5526
Heart Diseases	hsa-mir-103b	18.2222
Prostate Neoplasms	hsa-mir-148b	18.15
Glioblastoma	hsa-mir-146a	17.8716
Carcinoma, Oral	hsa-mir-1247	17.7321
Retinal Neovascularization	hsa-mir-16	17.5388
Heart Diseases	hsa-mir-200c	17.3043
Lupus Nephritis	hsa-mir-1247	17.2917
Heart Diseases	hsa-mir-100	17.1667
Heart Diseases	hsa-let-7a	17.1087
Endometrial Neoplasms	hsa-mir-146a	16.39
Heart Diseases	hsa-mir-107	15.8953
Mastocytosis, Systemic	hsa-mir-146a	15.8272
Adenoma	hsa-mir-146a	15.8088
Heart Diseases	hsa-let-7g	15.7595
Schistosomiasis	hsa-mir-16	15.7367
Lupus Nephritis	hsa-mir-205	15.7
Lupus Nephritis	hsa-mir-152	15.5833
Carcinoma	hsa-mir-16	15.5734
Prostate Neoplasms	hsa-mir-1972	15.5278
Heart Diseases	hsa-mir-655	15.48
Hepatitis	hsa-mir-16	15.2193
Prostate Neoplasms	hsa-mir-140	15.2143
Heart Diseases	hsa-let-7f	15.1818
Heart Diseases	hsa-mir-182	15.1
Heart Diseases	hsa-mir-942	15
Carcinoma, Oral	hsa-mir-205	14.9857
Heart Diseases	hsa-let-7e	14.4724
Gastritis, Atrophic	hsa-mir-16	14.3013
Lupus Nephritis	hsa-mir-345	13.9048
Heart Diseases	hsa-mir-335	13.8774
Papilary thyroid carcinoma	hsa-mir-16	13.6959
Heart Diseases	hsa-mir-328	13.6277
Carcinoma, Oral	hsa-mir-152	13.5595
Heart Diseases	hsa-mir-103a	13.5556
Heart Diseases	hsa-mir-92a	13.0825
Lupus Nephritis	hsa-mir-143	13.0625
Antiphospholipid Syndrome	hsa-mir-16	13
Heart Diseases	hsa-mir-26a	12.8955
Heart Diseases	hsa-mir-27a	12.3108
Heart Diseases	hsa-mir-223	12.2229
Prostate Neoplasms	hsa-mir-590	12.1875
Lupus Nephritis	hsa-mir-215	12.1667
Heart Diseases	hsa-mir-503	12.0909
Glioblastoma	hsa-mir-133b	11.9303
Skin Neoplasms	hsa-mir-16	11.9167
Heart Diseases	hsa-mir-22	11.566
Prostate Neoplasms	hsa-mir-765	11.5379
Heart Diseases	hsa-mir-301b	11.4677
Precursor B-Cell Lymphoblastic Leukemia-Lymphoma	hsa-mir-16	11.1443
Heart Diseases	hsa-mir-450b	11.1322
Endometrial Neoplasms	hsa-mir-133b	11.0433
Lupus Nephritis	hsa-mir-148b	11.0167
Heart Diseases	hsa-mir-10a	10.9836
Lupus Nephritis	hsa-mir-449b	10.875
Lupus Nephritis	hsa-mir-15a	10.859
Pituitary Adenomas	hsa-mir-16	10.8077
HCV	hsa-mir-133b	10.7626
Adenoma	hsa-mir-133b	10.681
Prostate Neoplasms	hsa-mir-181	10.6719
Heart Diseases	hsa-mir-374b	10.6364
Heart Diseases	hsa-mir-922	10.6357
Heart Diseases	hsa-mir-208b	10.6342
Heart Diseases	hsa-mir-202	10.625
Osteosarcoma	hsa-mir-150	10.5568
Osteoporosis	hsa-mir-146a	10.4045
Heart Diseases	hsa-mir-192	10.3226
Neurilemmoma	hsa-mir-146a	10.2337
Myositis Ossificans	hsa-mir-16	10.209
Heart Diseases	hsa-let-7i	10.1422
Prostate Neoplasms	hsa-mir-20a	10.0673
Lupus Nephritis	hsa-mir-10b	10
Heart Diseases	hsa-mir-132	9.9
Lupus Nephritis	hsa-mir-1972	9.84314
Colitis, Ulcerative	hsa-mir-16	9.8125
Carcinoma, Oral	hsa-mir-215	9.80159
Prostate Neoplasms	hsa-mir-145	9.77632
Lupus Nephritis	hsa-mir-150	9.75758
Prostate Neoplasms	hsa-mir-422a	9.68605
Heart Diseases	hsa-mir-142	9.63793
Carcinoma, Neuroendocrine	hsa-mir-205	9.58043
Heart Diseases	hsa-mir-1323	9.51695
Lupus Nephritis	hsa-mir-140	9.36905
Erythropoiesis	hsa-mir-1247	9.33221
Lupus Nephritis	hsa-mir-198	9.30667
Heart Diseases	hsa-mir-30e	9.3
Adrenal Cortex Neoplasms	hsa-mir-16	9.20833
Arthritis, Rheumatoid	hsa-mir-16	9.18825
Antiphospholipid Syndrome	hsa-mir-146a	9.15
Lupus Nephritis	hsa-mir-21	9.09167
Osteosarcoma	hsa-mir-15b	9.05
Heart Diseases	hsa-mir-18b	8.94118
Prostate Neoplasms	hsa-mir-498	8.90476
Lupus Nephritis	hsa-mir-15b	8.9
Retinal Neovascularization	hsa-mir-146a	8.88362
Encephalomyelitis, Autoimmune, Experimental	hsa-mir-133b	8.86275
Carcinoma, Oral	hsa-mir-148b	8.85
Lupus Nephritis	hsa-mir-141	8.75
Heart Diseases	hsa-mir-193b	8.75
Prostate Neoplasms	hsa-mir-99b	8.7376
Osteosarcoma	hsa-mir-141	8.72794
Atherosclerosis	hsa-mir-16	8.69531
Lupus Nephritis	hsa-mir-29a	8.64943
Heart Diseases	hsa-mir-135a	8.6373
Prostate Neoplasms	hsa-mir-27b	8.60825
Atrophy	hsa-mir-146a	8.60317
Heart Diseases	hsa-mir-548b	8.54054
Heart Diseases	hsa-mir-29c	8.53571
Prostate Neoplasms	hsa-mir-125a	8.49684
Heart Diseases	hsa-mir-149	8.46341
Leukemia, Promyelocytic, Acute	hsa-mir-16	8.43284
Heart Diseases	hsa-mir-19b	8.27922
Prostate Neoplasms	hsa-let-7g	8.25641
Multiple Endocrine Neoplasia Type 1	hsa-mir-146a	8.21739
Autoimmune Diseases	hsa-mir-16	8.18657
Arthritis, Psoriatic	hsa-mir-16	8.18275
Creutzfeldt-Jakob Syndrome	hsa-mir-16	8.17265
Skin Neoplasms	hsa-mir-146a	8.16667
Heart Diseases	hsa-mir-324	8.1383
Sarcoma, Ewing's	hsa-mir-16	8.13776
Heart Diseases	hsa-mir-124	8.13453
Prostate Neoplasms	hsa-mir-2355	8.0514
Lupus Nephritis	hsa-mir-200a	8.02381
Leprosy	hsa-mir-146a	8.01331
Prostate Neoplasms	hsa-mir-655	7.972
Central Nervous System Diseases	hsa-mir-16	7.94444
Acute Lung Injury	hsa-mir-133b	7.93561
Carcinoma, Oral	hsa-mir-150	7.93506
Prostate Neoplasms	hsa-let-7f	7.92045
Stomach Diseases	hsa-mir-150	7.92007
Schistosomiasis	hsa-mir-146a	7.91792
Carcinoma	hsa-mir-146a	7.91204
Heart Diseases	hsa-mir-138	7.90816
Heart Diseases	hsa-mir-151a	7.88462
Heart Diseases	hsa-mir-183	7.87975
Neoplasms, Glandular and Epithelial	hsa-mir-146a	7.86777
Prostate Neoplasms	hsa-mir-518a	7.86321
Leukemia, Lymphocytic, Chronic, B-Cell	hsa-mir-16	7.82237
Lupus Nephritis	hsa-mir-675	7.72222
Hepatitis	hsa-mir-146a	7.65614
Heart Diseases	hsa-mir-302c	7.63605
Heart Diseases	hsa-mir-153	7.63158
Heart Diseases	hsa-mir-193a	7.62848
Radiation Injuries	hsa-mir-146a	7.61905
Lupus Nephritis	hsa-mir-26b	7.59615
Prostate Neoplasms	hsa-mir-33a	7.56522
Lupus Nephritis	hsa-mir-765	7.45
Lupus Nephritis	hsa-mir-590	7.44792
Gastritis, Atrophic	hsa-mir-146a	7.30625
Stomach Diseases	hsa-mir-449b	7.27526
Meningioma	hsa-mir-146a	7.27353
Antiphospholipid Syndrome	hsa-mir-133b	7.26667
Prostate Neoplasms	hsa-mir-106a	7.23361
Scleroderma, Systemic	hsa-mir-16	7.22007
Prion Diseases	hsa-mir-16	7.16489
Burns	hsa-mir-133b	7.1557
Heart Diseases	hsa-mir-95	7.02174
Lupus Nephritis	hsa-mir-1	7.0119
Osteoporosis	hsa-mir-133b	6.98939
Lupus Nephritis	hsa-mir-181	6.94531
Papilary thyroid carcinoma	hsa-mir-146a	6.8895
Neurilemmoma	hsa-mir-133b	6.88587
Prostate Neoplasms	hsa-mir-26a	6.8806
Carcinoma, Small Cell	hsa-mir-152	6.75357
Carcinoma, Endometrioid	hsa-mir-141	6.74364
Colonic Neoplasms	hsa-mir-150	6.7384
Lupus Nephritis	hsa-mir-195	6.72396
Psychotic Disorders	hsa-mir-16	6.68546
Lupus Nephritis	hsa-mir-17	6.68452
Lupus Nephritis	hsa-mir-483	6.66092
Heart Diseases	hsa-mir-128	6.63699
Adenoma	hsa-mir-205	6.63333
Heart Diseases	hsa-mir-625	6.62712
Vitiligo	hsa-mir-16	6.625
Endothelium, Vascular	hsa-mir-146a	6.625
Leukemia, Myelogenous, Chronic, BCR-ABL Positive	hsa-mir-16	6.61881
Prostate Neoplasms	hsa-mir-30a	6.60507
Osteosarcoma	hsa-mir-765	6.60227
Antiphospholipid Syndrome	hsa-mir-152	6.58333
Carcinoma, Oral	hsa-mir-15b	6.56667
Colitis, Ulcerative	hsa-mir-146a	6.5625
Metabolic Diseases	hsa-mir-146a	6.53614
Glomerulonephritis, IGA	hsa-mir-16	6.48828
HCV	hsa-mir-205	6.48108
Lupus Nephritis	hsa-mir-181c	6.48106
Lymphoma, Non-Hodgkin	hsa-mir-16	6.47656
Carcinoma, Oral	hsa-mir-1972	6.47222
Heart Diseases	hsa-mir-302b	6.46512
Biliary Atresia	hsa-mir-16	6.44697
Pituitary Adenomas	hsa-mir-146a	6.42308
Skin Neoplasms	hsa-mir-133b	6.41667
Prostate Neoplasms	hsa-mir-1915	6.40556
Lupus Nephritis	hsa-mir-1302	6.37107
Carcinoma, Endometrioid	hsa-mir-590	6.3385
Lupus Nephritis	hsa-let-7b	6.31667
Adenoviridae Infections	hsa-mir-16	6.31481
Leukemia, Acute	hsa-mir-16	6.31169
Heart Diseases	hsa-mir-361	6.29412
Lymphoma, Primary Effusion	hsa-mir-16	6.2716
Erythropoiesis	hsa-mir-152	6.25427
Lupus Nephritis	hsa-mir-103b	6.25269
Multiple Sclerosis	hsa-mir-1247	6.244
Antiphospholipid Syndrome	hsa-mir-1247	6.225
Prostate Neoplasms	hsa-mir-191	6.21825
Osteosarcoma	hsa-mir-17	6.21552
Cervical Intraepithelial Neoplasia	hsa-mir-16	6.18182
Heart Diseases	hsa-mir-148a	6.18127
Heart Diseases	hsa-mir-129	6.18072
Hepatitis C, Chronic	hsa-mir-16	6.17458
Thyroid Neoplasms	hsa-mir-16	6.16667
RNA Virus Infections	hsa-mir-146a	6.15816
Heart Diseases	hsa-mir-28	6.14286
Heart Diseases	hsa-mir-451b	6.14252
Heart Diseases	hsa-mir-382	6.14052
Heart Diseases	hsa-mir-96	6.13514
Prostate Neoplasms	hsa-mir-197	6.1314
Lupus Nephritis	hsa-let-7a	6.12879
Osteosarcoma	hsa-mir-103b	6.11111
Antiphospholipid Syndrome	hsa-mir-205	6.1
Prostate Neoplasms	hsa-mir-34b	6.08416
Lupus Nephritis	hsa-let-7d	6.07971
Lung Diseases, Interstitial	hsa-mir-150	6.05688
Lupus Nephritis	hsa-mir-133a	6.04808
Adrenal Cortex Neoplasms	hsa-mir-146a	6.04545
Lupus Nephritis	hsa-let-7c	6.02846
Breast Neoplasms	hsa-mir-16	6.00806
Acute Lung Injury	hsa-mir-1247	5.98282
Antiphospholipid Syndrome	hsa-mir-345	5.97143
Retinal Neovascularization	hsa-mir-133b	5.97009
Carcinoma, Oral	hsa-mir-21	5.96071
Lupus Nephritis	hsa-mir-181b	5.96048
Lupus Nephritis	hsa-mir-100	5.95833
Medulloblastoma	hsa-mir-449b	5.94228
Lupus Nephritis	hsa-mir-200c	5.91497
Frontotemporal Lobar Degeneration	hsa-mir-16	5.90625
Nasal Polyps	hsa-mir-1247	5.9
Lupus Vulgaris	hsa-mir-1247	5.86296
Heart Diseases	hsa-mir-144	5.82192
Heart Diseases	hsa-mir-424	5.80769
Lymphoma, Large-Cell, Anaplastic	hsa-mir-16	5.79114
Osteosarcoma	hsa-mir-181	5.76562
Antiphospholipid Syndrome	hsa-mir-143	5.7625
Carcinoma, Oral	hsa-mir-198	5.72917
Periodontal Diseases	hsa-mir-16	5.72482
Precursor B-Cell Lymphoblastic Leukemia-Lymphoma	hsa-mir-146a	5.71354
Stomach Neoplasms	hsa-mir-16	5.71115
Skin Neoplasms	hsa-mir-152	5.66667
Lupus Nephritis	hsa-mir-498	5.66279
Heart Diseases	hsa-mir-652	5.64742
Multiple Endocrine Neoplasia Type 1	hsa-mir-133b	5.64015
Heart Diseases	hsa-mir-608	5.63889
Heart Diseases	hsa-mir-455	5.631
Prostate Neoplasms	hsa-mir-450b	5.62996
Prostate Neoplasms	hsa-mir-202	5.61458
Lupus Nephritis	hsa-mir-107	5.5641
Prostate Neoplasms	hsa-mir-181d	5.55263
Lupus Nephritis	hsa-mir-125a	5.49806
Encephalomyelitis, Autoimmune, Experimental	hsa-mir-205	5.48824
Kidney Neoplasms	hsa-mir-133b	5.47917
Skin Neoplasms	hsa-mir-1247	5.45833
Antiphospholipid Syndrome	hsa-mir-215	5.45556
Lupus Nephritis	hsa-mir-146b	5.45167
Central Nervous System Diseases	hsa-mir-146a	5.44444
Muscular Disorders, Atrophic	hsa-mir-16	5.42517
HCV	hsa-mir-152	5.42117
Retinoblastoma	hsa-mir-16	5.42045
Prostate Neoplasms	hsa-mir-208b	5.38199
Alopecia	hsa-mir-146a	5.37861
Leprosy	hsa-mir-133b	5.37798
Lupus Nephritis	hsa-let-7g	5.36076
Radiation Injuries	hsa-mir-133b	5.35714
Liver Failure	hsa-mir-146a	5.35577
Lupus Nephritis	hsa-mir-31	5.35185
Heart Diseases	hsa-mir-429	5.33898
Carcinoma	hsa-mir-133b	5.3287
Prostate Neoplasms	hsa-mir-23a	5.31111
Schistosomiasis	hsa-mir-133b	5.30013
Skin Neoplasms	hsa-mir-205	5.3
Neoplasms, Glandular and Epithelial	hsa-mir-133b	5.29339
Osteosarcoma	hsa-mir-20a	5.29286
Myeloproliferative Disorders	hsa-mir-133b	5.27726
Lupus Nephritis	hsa-mir-2355	5.25676
Osteosarcoma	hsa-mir-145	5.25
Osteosarcoma	hsa-mir-200c	5.23913
Antiphospholipid Syndrome	hsa-mir-15a	5.23846
Lupus Nephritis	hsa-mir-942	5.23667
Lupus Nephritis	hsa-mir-655	5.21923
Laryngeal Neoplasms	hsa-mir-16	5.21839
Neurilemmoma	hsa-mir-1247	5.19947
Heart Diseases	hsa-mir-346	5.19108
Lupus Nephritis	hsa-mir-204	5.18089
Leukemia, Myeloid, Chronic-Phase	hsa-mir-16	5.17925
Stomach Neoplasms	hsa-mir-16	5.17647
Adrenocortical Adenoma	hsa-mir-205	5.17544
Osteosarcoma	hsa-mir-422a	5.17059
Myositis Ossificans	hsa-mir-146a	5.14883
Lupus Nephritis	hsa-let-7f	5.14652
Lung Diseases, Interstitial	hsa-mir-15a	5.14571
Prostate Neoplasms	hsa-mir-132	5.14333
Antiphospholipid Syndrome	hsa-mir-449b	5.14167
Prostate Neoplasms	hsa-let-7i	5.14014
Skin Neoplasms	hsa-mir-345	5.13095
Heart Diseases	hsa-mir-130b	5.12903
Antiphospholipid Syndrome	hsa-mir-10b	5.12778
Hepatitis B, Chronic	hsa-mir-133b	5.11913
Colitis, Ulcerative	hsa-mir-133b	5.10417
Synapses	hsa-mir-16	5.10256
Lupus Nephritis	hsa-mir-182	5.09969
Eosinophilic Esophagitis	hsa-mir-16	5.09649
Lupus Nephritis	hsa-mir-518a	5.09375
Prostate Neoplasms	hsa-mir-18a	5.07597
Prostate Neoplasms	hsa-mir-196a	5.07065
Carcinoma, Oral	hsa-mir-29a	5.06905
Multiple Sclerosis	hsa-mir-205	5.04
Prostate Neoplasms	hsa-mir-30e	5.03667
Endometrial Neoplasms	hsa-mir-345	5.01857
Lupus Nephritis	hsa-mir-139	4.98689
Osteosarcoma	hsa-mir-107	4.98214
Osteosarcoma	hsa-mir-33a	4.97826
Pheochromocytoma	hsa-mir-16	4.96429
Testicular Neoplasms	hsa-mir-205	4.96316
Prostate Neoplasms	hsa-mir-299	4.95038
Antiphospholipid Syndrome	hsa-mir-148b	4.95
Precursor T-Cell Lymphoblastic Leukemia-Lymphoma	hsa-mir-133b	4.94358
Prostate Neoplasms	hsa-mir-149	4.93902
Skin Neoplasms	hsa-mir-143	4.9375
Antiphospholipid Syndrome	hsa-mir-1972	4.92941
Antiphospholipid Syndrome	hsa-mir-198	4.92
Meningioma	hsa-mir-133b	4.91765
Heart Diseases	hsa-mir-376b	4.90909
Heart Diseases	hsa-mir-93	4.90541
Prolactinoma	hsa-mir-16	4.90385
Lupus Nephritis	hsa-let-7e	4.89467
Heart Diseases	hsa-mir-34a	4.89216
Carcinoma, Endometrioid	hsa-mir-33a	4.88975
Stomach Diseases	hsa-mir-1972	4.86986
Asthma	hsa-mir-146a	4.85135
Lupus Nephritis	hsa-mir-219	4.85054
Lymphoma, Large B-Cell, Diffuse	hsa-mir-16	4.84459
Heart Diseases	hsa-mir-449a	4.82432
Carcinoma, Neuroendocrine	hsa-mir-148b	4.81568
Carcinoma, Oral	hsa-mir-26b	4.7672
Lung Diseases	hsa-mir-16	4.76371
Lupus Nephritis	hsa-mir-106a	4.7375
Pituitary Adenomas	hsa-mir-133b	4.73077
Lupus Nephritis	hsa-mir-9	4.72984
Encephalomyelitis, Autoimmune, Experimental	hsa-mir-152	4.72059
Prostate Neoplasms	hsa-mir-663a	4.71094
Muscular Dystrophy, Facioscapulohumeral	hsa-mir-16	4.70695
Hypertrophy, Left Ventricular	hsa-mir-146a	4.7
Heart Diseases	hsa-mir-499a	4.68966
Prostate Neoplasms	hsa-mir-151	4.68571
Skin Neoplasms	hsa-mir-215	4.66667
Lupus Nephritis	hsa-mir-335	4.66379
Diabetic Retinopathy	hsa-mir-16	4.65789
Heart Diseases	hsa-mir-708	4.64118
Heart Diseases	hsa-mir-302a	4.63825
Prostate Neoplasms	hsa-mir-25	4.63024
Antiphospholipid Syndrome	hsa-mir-21	4.625
Heart Diseases	hsa-mir-1827	4.62474
Antiphospholipid Syndrome	hsa-mir-29a	4.61562
Lupus Nephritis	hsa-mir-20b	4.61275
Papilary thyroid carcinoma	hsa-mir-133b	4.61129
Osteosarcoma	hsa-mir-125a	4.59652
Prostate Neoplasms	hsa-mir-376c	4.59459
Lupus Nephritis	hsa-mir-103a	4.58116
Carcinoma, Oral	hsa-mir-221	4.57353
Lupus Nephritis	hsa-mir-33a	4.57246
Adrenal Cortex Neoplasms	hsa-mir-133b	4.56061
Hemangiosarcoma	hsa-mir-16	4.5531
Prostate Neoplasms	hsa-mir-548b	4.53153
Carcinoma, Small Cell	hsa-mir-215	4.51664
Prostate Neoplasms	hsa-mir-19b	4.51623
Retinal Neovascularization	hsa-mir-1247	4.51068
Antiphospholipid Syndrome	hsa-mir-29b	4.50806
Prostate Neoplasms	hsa-mir-126	4.4958
Myasthenia Gravis	hsa-mir-16	4.4881
Tuberculosis, Pulmonary	hsa-mir-15a	4.46703
Polycythemia Vera	hsa-mir-16	4.46154
Lupus Nephritis	hsa-mir-92a	4.44884
Skin Neoplasms	hsa-mir-15a	4.44872
Antiphospholipid Syndrome	hsa-mir-140	4.43571
Lupus Nephritis	hsa-mir-26a	4.43182
Metabolic Diseases	hsa-mir-133b	4.42771
Prostate Neoplasms	hsa-mir-147b	4.42143
Adenoma	hsa-mir-143	4.41667
Lupus Nephritis	hsa-mir-410	4.39583
Colorectal Neoplasms, Hereditary Nonpolyposis	hsa-mir-146a	4.39495
Diabetes Mellitus, Type 1	hsa-mir-146a	4.38526
Prostate Neoplasms	hsa-mir-324	4.37766
Skin Neoplasms	hsa-mir-449b	4.375
Liposarcoma	hsa-mir-146a	4.37465
Azoospermia	hsa-mir-146a	4.37092
Atrophy	hsa-mir-1247	4.36706
Osteosarcoma	hsa-mir-194	4.36638
Antiphospholipid Syndrome	hsa-mir-150	4.34545
Skin Neoplasms	hsa-mir-10b	4.33333
Osteosarcoma	hsa-mir-204	4.3287
Antiphospholipid Syndrome	hsa-mir-141	4.32632
Colitis, Ulcerative	hsa-mir-1247	4.3125
Osteosarcoma	hsa-mir-2355	4.28271
Central Nervous System Diseases	hsa-mir-133b	4.27778
Carcinoma, Oral	hsa-mir-17	4.2734
Cystic Fibrosis	hsa-mir-16	4.26596
Multiple Sclerosis	hsa-mir-152	4.26
Hypoxia-Ischemia, Brain	hsa-mir-16	4.249
Skin Neoplasms	hsa-mir-148b	4.23333
Antiphospholipid Syndrome	hsa-mir-15b	4.23333
RNA Virus Infections	hsa-mir-133b	4.22449
Lupus Nephritis	hsa-mir-30a	4.21847
Antiphospholipid Syndrome	hsa-mir-221	4.21471
Reperfusion Injury	hsa-mir-16	4.21404
Sarcoma, Ewing's	hsa-mir-146a	4.20876
Osteosarcoma	hsa-mir-655	4.206
Toxoplasma	hsa-mir-16	4.20559
HPV Infection	hsa-mir-16	4.20425
Lupus Nephritis	hsa-mir-27a	4.20346
Hepatitis, Chronic	hsa-mir-16	4.20225
Testicular Neoplasms	hsa-mir-152	4.20175
Heart Failure	hsa-mir-16	4.19778
Pituitary Neoplasms	hsa-mir-16	4.19172
Erythropoiesis	hsa-mir-215	4.18389
Lupus Nephritis	hsa-mir-223	4.17671
Lupus Nephritis	hsa-mir-1915	4.17262
Skin Neoplasms	hsa-mir-1972	4.17157
Osteosarcoma	hsa-mir-139	4.16279
Prostate Neoplasms	hsa-mir-138	4.15136
Colitis, Ulcerative	hsa-mir-205	4.15
Skin Neoplasms	hsa-mir-198	4.14333
Heart Diseases	hsa-mir-484	4.13857
Autoimmune Diseases	hsa-mir-146a	4.13284
Prostate Neoplasms	hsa-mir-124	4.13229
PRRSV Infection	hsa-mir-146a	4.12974
Heart Diseases	hsa-mir-155	4.12931
Heart Diseases	hsa-mir-632	4.12685
Creutzfeldt-Jakob Syndrome	hsa-mir-146a	4.12293
Prostate Neoplasms	hsa-mir-153	4.12105
Carcinoma, Endometrioid	hsa-mir-130a	4.12061
Heart Diseases	hsa-mir-373	4.10606
Lupus Nephritis	hsa-mir-30b	4.08578
Encephalomyelitis, Autoimmune, Experimental	hsa-mir-345	4.07843
Lupus Nephritis	hsa-mir-218	4.07486
Prostate Neoplasms	hsa-mir-23b	4.05357
Carcinoma, Oral	hsa-mir-1	4.05179
Lupus Nephritis	hsa-mir-191	4.04924
Carcinoma, Ductal, Breast	hsa-mir-16	4.04348
Carcinoma	hsa-mir-1247	4.03241
Carcinoma, Neuroendocrine	hsa-mir-449b	4.0267
Antiphospholipid Syndrome	hsa-mir-200a	4.02381
Antiphospholipid Syndrome	hsa-mir-675	4.01724
Leukemia, Myeloid, Acute	hsa-mir-16	4.01613
Neoplasms, Glandular and Epithelial	hsa-mir-1247	4.00207
Prostate Neoplasms	hsa-mir-519b	3.99167
Schistosomiasis	hsa-mir-1247	3.98966
Endometrial Neoplasms	hsa-mir-215	3.98444
Nasal Polyps	hsa-mir-345	3.975
Lupus Nephritis	hsa-mir-301b	3.975
Colitis, Ulcerative	hsa-mir-345	3.97321
Colorectal Neoplasms	hsa-mir-16	3.97222
Adenoma	hsa-mir-215	3.97222
Myeloproliferative Disorders	hsa-mir-1247	3.97002
Thyroid Neoplasms	hsa-mir-146a	3.96667
Anus Neoplasms	hsa-mir-16	3.96642
Cervical Intraepithelial Neoplasia	hsa-mir-146a	3.95833
Lupus Nephritis	hsa-mir-34b	3.94071
Hamartoma Syndrome, Multiple	hsa-mir-16	3.94014
Lupus Nephritis	hsa-mir-22	3.93553
Prostate Neoplasms	hsa-mir-371a	3.92446
Antiphospholipid Syndrome	hsa-mir-26b	3.92174
Antiphospholipid Syndrome	hsa-mir-765	3.91786
Skin Neoplasms	hsa-mir-21	3.90833
Antiphospholipid Syndrome	hsa-mir-181	3.90781
Prostate Neoplasms	hsa-mir-30d	3.90411
Lupus Nephritis	hsa-mir-106b	3.89041
Brain Neoplasms	hsa-mir-130a	3.88985
Cardiomyopathy, Dilated	hsa-mir-146a	3.88609
Skin Neoplasms	hsa-mir-29a	3.88172
Prostate Neoplasms	hsa-mir-193a	3.87634
Osteosarcoma	hsa-mir-26a	3.86364
Rhabdomyosarcoma	hsa-mir-16	3.8592
Hepatitis	hsa-mir-1247	3.85702
Hepatitis B, Chronic	hsa-mir-1247	3.85235
Pituitary Adenomas	hsa-mir-1247	3.84615
Lupus Nephritis	hsa-mir-10a	3.84226
Retinal Degeneration	hsa-mir-16	3.84153
Chlamydia Infections	hsa-mir-146a	3.83553
Osteosarcoma	hsa-mir-9	3.83468
Carcinoma, Endometrioid	hsa-mir-659	3.82404
Heart Diseases	hsa-mir-206	3.81746
Heart Diseases	hsa-mir-510	3.81579
Osteosarcoma	hsa-mir-410	3.81429
Antiphospholipid Syndrome	hsa-mir-1	3.8122
Antiphospholipid Syndrome	hsa-mir-483	3.80538
Antiphospholipid Syndrome	hsa-mir-20a	3.80442
Antiphospholipid Syndrome	hsa-mir-200b	3.80379
Frontotemporal Lobar Degeneration	hsa-mir-146a	3.78125
Central Nervous System Diseases	hsa-mir-152	3.77778
Skin Neoplasms	hsa-mir-29b	3.775
Skin Neoplasms	hsa-mir-140	3.77381
Osteosarcoma	hsa-mir-103a	3.77294
Adrenal Cortex Neoplasms	hsa-mir-1247	3.77273
Toxoplasmosis	hsa-mir-16	3.77056
Neuroblastoma	hsa-mir-16	3.76824
Erythropoiesis	hsa-mir-148b	3.76604
Carcinoma, Oral	hsa-mir-33a	3.75466
Gastritis, Atrophic	hsa-mir-1247	3.74695
Adrenocortical Adenoma	hsa-mir-345	3.74394
Meningioma	hsa-mir-1247	3.73382
Lymphoma	hsa-mir-1247	3.72965
Lupus Nephritis	hsa-mir-450b	3.72903
Prion Diseases	hsa-mir-146a	3.7234
Lupus Erythematosus, Systemic	hsa-mir-16	3.72163
Precursor T-Cell Lymphoblastic Leukemia-Lymphoma	hsa-mir-1247	3.71972
Skin Neoplasms	hsa-mir-150	3.7197
Hypertrophy, Left Ventricular	hsa-mir-133b	3.71667
Adenoviridae Infections	hsa-mir-146a	3.71154
Carcinoma, Oral	hsa-mir-100	3.7004
Heart Diseases	hsa-mir-338	3.7
Hemangioma	hsa-mir-16	3.69444
Fanconi Anemia	hsa-mir-16	3.6929
Lupus Nephritis	hsa-mir-222	3.69257
Oligodendroglioma	hsa-mir-16	3.68769
Heart Diseases	hsa-mir-181a	3.68519
Kidney Failure, Chronic	hsa-mir-146a	3.68478
Heart Diseases	hsa-mir-342	3.6791
Heart Diseases	hsa-mir-1280	3.67647
Prostate Neoplasms	hsa-mir-326	3.66844
Skin Neoplasms	hsa-mir-141	3.66228
Scleroderma, Systemic	hsa-mir-146a	3.65669
Kidney Neoplasms	hsa-mir-205	3.65
Mastocytosis, Systemic	hsa-mir-215	3.64899
Liver Failure	hsa-mir-133b	3.64545
Heart Diseases	hsa-mir-147a	3.64423
Burns	hsa-mir-152	3.64254
Heart Diseases	hsa-mir-92b	3.64019
Heart Diseases	hsa-mir-375	3.63921
Central Nervous System Diseases	hsa-mir-1247	3.63889
Osteosarcoma	hsa-mir-27a	3.635
Radiation Injuries	hsa-mir-205	3.62857
Heart Diseases	hsa-mir-421	3.62821
Heart Diseases	hsa-mir-320c	3.62632
Carcinoma, Oral	hsa-mir-181	3.62165
Encephalomyelitis, Autoimmune, Experimental	hsa-mir-143	3.62132
Lupus Nephritis	hsa-mir-202	3.62121
Adrenal Cortex Neoplasms	hsa-mir-152	3.62121
Testicular Neoplasms	hsa-mir-345	3.61591
Nasal Polyps	hsa-mir-143	3.6125
Brain Neoplasms	hsa-mir-659	3.60976
Hypertension	hsa-mir-133b	3.60923
Antiphospholipid Syndrome	hsa-mir-422a	3.60625
Antiphospholipid Syndrome	hsa-mir-145	3.60602
Antiphospholipid Syndrome	hsa-let-7b	3.60515
Skin Neoplasms	hsa-mir-15b	3.6
Colitis, Ulcerative	hsa-mir-215	3.59722
Pain	hsa-mir-140	3.59422
Endometrial Neoplasms	hsa-mir-148b	3.59
Lupus Nephritis	hsa-mir-99a	3.58555
Lupus Nephritis	hsa-mir-922	3.56968
Lupus Nephritis	hsa-mir-374b	3.56522
Lupus Nephritis	hsa-mir-208b	3.56376
Lymphoproliferative Disorders	hsa-mir-16	3.5625
Prostate Neoplasms	hsa-mir-137	3.55412
Skin Neoplasms	hsa-mir-221	3.54545
Atrophy	hsa-mir-205	3.5381
Central Nervous System Diseases	hsa-mir-205	3.53333
Vitiligo	hsa-mir-133b	3.53333
Melanoma	hsa-mir-16	3.52966
Adrenal Cortex Neoplasms	hsa-mir-205	3.52727
Sarcoma, Ewing	hsa-mir-16	3.52439
HIV-1	hsa-mir-133b	3.51815
Antiphospholipid Syndrome	hsa-mir-195	3.51613
Osteosarcoma	hsa-mir-1915	3.51545
Prostate Neoplasms	hsa-mir-365b	3.51304
Hodgkin Disease	hsa-mir-16	3.5123
Acute Lung Injury	hsa-mir-345	3.51091
Antiphospholipid Syndrome	hsa-mir-181c	3.51087
Antiphospholipid Syndrome	hsa-mir-1302	3.50877
Pituitary Adenomas	hsa-mir-205	3.50769
Lymphoma, Non-Hodgkin	hsa-mir-146a	3.50424
Pituitary Adenomas	hsa-mir-152	3.5
Osteosarcoma	hsa-mir-181d	3.5
Sarcoma	hsa-mir-146a	3.48889
Prostate Neoplasms	hsa-mir-320e	3.4875
Lupus Nephritis	hsa-mir-192	3.48024
Papilary thyroid carcinoma	hsa-mir-1247	3.47061
Carcinoma, Endometrioid	hsa-mir-151	3.46728
Stomach Diseases	hsa-mir-130a	3.46525
Osteosarcoma	hsa-mir-106b	3.46324
Prostate Neoplasms	hsa-mir-302b	3.45385
Myositis Ossificans	hsa-mir-133b	3.45206
Carcinoma, Neuroendocrine	hsa-mir-140	3.45184
Carcinoma, Oral	hsa-mir-133a	3.44898
Leukemia, Myelogenous, Chronic, BCR-ABL Positive	hsa-mir-146a	3.43627
Antiphospholipid Syndrome	hsa-mir-590	3.43125
Pheochromocytoma	hsa-mir-146a	3.42857
Heart Diseases	hsa-mir-493	3.42254
Central Nervous System Diseases	hsa-mir-345	3.42063
Antiphospholipid Syndrome	hsa-mir-17	3.41667
Antiphospholipid Syndrome	hsa-let-7d	3.40694
Lupus Nephritis	hsa-let-7i	3.4066
Antiphospholipid Syndrome	hsa-mir-181b	3.40485
Skin Neoplasms	hsa-mir-200a	3.40476
Biliary Atresia	hsa-mir-146a	3.40441
Colitis, Ulcerative	hsa-mir-15a	3.40385
Lupus Vulgaris	hsa-mir-345	3.39497
Lupus Nephritis	hsa-mir-1323	3.39216
Skin Neoplasms	hsa-mir-675	3.38506
Prostate Neoplasms	hsa-mir-128	3.3847
Prostate Neoplasms	hsa-mir-190a	3.38258
Psychotic Disorders	hsa-mir-146a	3.38205
Radiation Injuries	hsa-mir-152	3.38095
Lupus Nephritis	hsa-mir-181d	3.37917
Trophoblasts	hsa-mir-1247	3.36143
Prostate Neoplasms	hsa-mir-130a	3.36
Kidney Neoplasms	hsa-mir-152	3.35417
Colitis, Ulcerative	hsa-mir-449b	3.35417
Glomerulonephritis, IGA	hsa-mir-146a	3.34766
Lupus Nephritis	hsa-mir-132	3.34591
Infertility, Male	hsa-mir-1247	3.33997
Endothelium, Vascular	hsa-mir-1247	3.33592
Hypertrophy, Left Ventricular	hsa-mir-152	3.33333
Heart Diseases	hsa-mir-1207	3.33149
Prostate Neoplasms	hsa-mir-210	3.32843
Lupus Nephritis	hsa-mir-18a	3.32768
Prostate Neoplasms	hsa-mir-185	3.32273
Lupus Nephritis	hsa-mir-196a	3.32072
Skin Neoplasms	hsa-mir-26b	3.31522
Lymphoma, Primary Effusion	hsa-mir-146a	3.31329
Antiphospholipid Syndrome	hsa-mir-133a	3.30833
Asthma	hsa-mir-133b	3.30667
Antiphospholipid Syndrome	hsa-mir-99b	3.30394
Skin Neoplasms	hsa-mir-765	3.30357
Prostate Neoplasms	hsa-mir-361	3.30102
Kidney Failure, Acute	hsa-mir-16	3.30048
Lupus Nephritis	hsa-mir-23a	3.3
Nasal Polyps	hsa-mir-215	3.29444
Central Nervous System Diseases	hsa-mir-143	3.29167
Glioblastoma	hsa-mir-150	3.28602
Hyperlipidemias	hsa-mir-133b	3.2783
Carcinoma	hsa-mir-205	3.27778
Brain Neoplasms	hsa-mir-151	3.27377
Skin Neoplasms	hsa-mir-181	3.27344
Osteosarcoma	hsa-mir-23a	3.26667
Carcinoma, Squamous Cell	hsa-mir-16	3.26261
Colitis, Ulcerative	hsa-mir-148b	3.2625
Adrenal Cortex Neoplasms	hsa-mir-345	3.25325
Neoplasms, Glandular and Epithelial	hsa-mir-205	3.24793
RNA Virus Infections	hsa-mir-1247	3.24745
Heart Diseases	hsa-mir-516b	3.24691
Encephalomyelitis, Autoimmune, Experimental	hsa-mir-215	3.24145
Endometrial Neoplasms	hsa-mir-150	3.23975
ACTH-Secreting Pituitary Adenoma	hsa-mir-16	3.23585
Lupus Nephritis	hsa-mir-30e	3.23474
Adenoma	hsa-mir-150	3.23359
Lupus Nephritis	hsa-mir-142	3.23249
Myelodysplastic Syndromes	hsa-mir-16	3.22978
Ovary Syndrome	hsa-mir-16	3.22563
Heart Diseases	hsa-mir-1236	3.22449
Hand, Foot and Mouth Disease	hsa-mir-16	3.22242
Stomach Neoplasms	hsa-mir-146a	3.22222
Neoplasms, Squamous Cell	hsa-mir-16	3.21552
Tourette Syndrome	hsa-mir-16	3.21478
Antiphospholipid Syndrome	hsa-mir-103b	3.21429
Schistosomiasis	hsa-mir-205	3.21278
Lupus Nephritis	hsa-mir-299	3.21269
Antiphospholipid Syndrome	hsa-let-7c	3.2119
Lupus Nephritis	hsa-mir-372	3.20956
Antiphospholipid Syndrome	hsa-mir-200c	3.20926
Keratoconus	hsa-mir-16	3.20833
Antiphospholipid Syndrome	hsa-mir-27b	3.2045
Glomerulonephritis	hsa-mir-16	3.20358
Skin Neoplasms	hsa-mir-1	3.20325
Heart Diseases	hsa-mir-214	3.20202
Testicular Neoplasms	hsa-mir-143	3.1875
Heart Diseases	hsa-mir-1202	3.18576
Skin Neoplasms	hsa-mir-483	3.1828
Colitis, Ulcerative	hsa-mir-1972	3.18015
Skin Neoplasms	hsa-mir-20a	3.17994
Prostate Neoplasms	hsa-mir-129	3.17879
Skin Neoplasms	hsa-mir-200b	3.17803
Brain Neoplasms	hsa-mir-181d	3.17719
Prostate Neoplasms	hsa-mir-148a	3.17665
Hypertrophy, Left Ventricular	hsa-mir-1247	3.175
Urinary Bladder Neoplasms	hsa-mir-148b	3.16562
Carcinoma, Endometrioid	hsa-mir-376c	3.16272
Heart Diseases	hsa-mir-539	3.16
Renal Insufficiency	hsa-mir-146a	3.15136
Colitis, Ulcerative	hsa-mir-198	3.1425
Heart Diseases	hsa-mir-423	3.14151
Osteosarcoma	hsa-mir-149	3.14024
Pain	hsa-mir-590	3.13896
Prostate Neoplasms	hsa-mir-382	3.13817
Heart Diseases	hsa-mir-363	3.13333
Prostate Neoplasms	hsa-mir-96	3.13288
Heart Diseases	hsa-mir-378a	3.13274
Heart Diseases	hsa-mir-374a	3.13158
Osteosarcoma	hsa-mir-151	3.12857
Osteosarcoma	hsa-mir-197	3.12695
Pituitary Adenomas	hsa-mir-345	3.12637
Cervical Intraepithelial Neoplasia	hsa-mir-133b	3.125
Hepatitis C, Chronic	hsa-mir-146a	3.1243
Scleroderma, Localized	hsa-mir-146a	3.12192
Multiple Myeloma	hsa-mir-1247	3.12055
Antiphospholipid Syndrome	hsa-mir-100	3.11389
Central Nervous System Diseases	hsa-mir-215	3.11111
Lupus Nephritis	hsa-mir-193b	3.10638
Hepatitis	hsa-mir-205	3.10526
Antiphospholipid Syndrome	hsa-mir-125a	3.10521
Antiphospholipid Syndrome	hsa-mir-146b	3.10476
Antiphospholipid Syndrome	hsa-mir-194	3.10446
Hypertrophy, Left Ventricular	hsa-mir-205	3.1
Brain Ischemia	hsa-mir-146a	3.09848
Endometrial Neoplasms	hsa-mir-449b	3.09333
Adrenal Cortex Neoplasms	hsa-mir-143	3.09091
Lymphoma, Large-Cell, Anaplastic	hsa-mir-146a	3.07051
Gastritis, Atrophic	hsa-mir-205	3.06585
Lupus Nephritis	hsa-mir-25	3.06477
Leukemia, Promyelocytic, Acute	hsa-mir-133b	3.05469
Lupus Nephritis	hsa-mir-663a	3.05089
Prostate Neoplasms	hsa-mir-424	3.04949
Prostate Neoplasms	hsa-mir-340	3.045
Stomach Diseases	hsa-mir-29a	3.04313
Lupus Nephritis	hsa-mir-18b	3.04136
Osteosarcoma	hsa-mir-376c	3.04054
Lupus Nephritis	hsa-mir-203	3.03837
Heart Diseases	hsa-mir-451a	3.03097
Glioblastoma	hsa-mir-449b	3.02801
Lung Diseases, Interstitial	hsa-mir-33a	3.02646
Osteosarcoma	hsa-mir-222	3.0236
Hypertrophy, Left Ventricular	hsa-mir-345	3.02143
Skin Neoplasms	hsa-mir-422a	3.01875
Skin Neoplasms	hsa-mir-145	3.01807
Carcinoma, Renal Cell	hsa-mir-146a	3.01744
Skin Neoplasms	hsa-let-7b	3.01546
Retinoblastoma	hsa-mir-146a	3.01136
Antiphospholipid Syndrome	hsa-mir-498	3.01064
Atrophy	hsa-mir-152	3.00794
Antiphospholipid Syndrome	hsa-let-7g	3.0061
Antiphospholipid Syndrome	hsa-mir-31	3.00575
Antiphospholipid Syndrome	hsa-mir-2355	3.00417
Francisella	hsa-mir-16	3.00403
Carcinoma, Oral	hsa-mir-181b	3.00384
Antiphospholipid Syndrome	hsa-mir-655	3.0036
Biliary Tract Neoplasms	hsa-mir-16	3
Carcinoma, Oral	hsa-mir-518a	2.99857
Brain Neoplasms	hsa-mir-376c	2.9863
Mastocytosis, Systemic	hsa-mir-150	2.9823
Lupus Vulgaris	hsa-mir-143	2.98056
Radiation Injuries	hsa-mir-345	2.97619
Colitis, Ulcerative	hsa-mir-21	2.975
Central Nervous System Diseases	hsa-mir-15a	2.96581
Skin Neoplasms	hsa-mir-195	2.96354
Astrocytoma	hsa-mir-1247	2.95879
Leukemia, lymphoblastic, Chronic	hsa-mir-143	2.95386
Adenoma	hsa-mir-15a	2.95299
Colorectal Neoplasms, Hereditary Nonpolyposis	hsa-mir-133b	2.94859
Colonic Neoplasms	hsa-mir-130a	2.94526
Atherosclerosis	hsa-mir-133b	2.94427
Skin Neoplasms	hsa-mir-1302	2.94298
Pituitary Adenomas	hsa-mir-143	2.94231
Colitis, Ulcerative	hsa-mir-29a	2.93952
Adrenocortical Adenoma	hsa-mir-215	2.9366
Liposarcoma	hsa-mir-133b	2.93277
Prostate Neoplasms	hsa-mir-411	2.93066
Azoospermia	hsa-mir-133b	2.9298
Skin Neoplasms	hsa-mir-590	2.92708
Lupus Nephritis	hsa-mir-548b	2.92576
Antiphospholipid Syndrome	hsa-let-7a	2.92273
Muscular Dystrophy, Duchenne	hsa-mir-16	2.9223
Central Nervous System Diseases	hsa-mir-449b	2.91667
Erythropoiesis	hsa-mir-15a	2.91623
Carcinoma, Small Cell	hsa-mir-140	2.91597
Antiphospholipid Syndrome	hsa-mir-107	2.91316
Hypertrophy, Left Ventricular	hsa-mir-143	2.9125
Periodontal Diseases	hsa-mir-146a	2.91007
Prostate Neoplasms	hsa-mir-1254	2.90972
Vitiligo	hsa-mir-1247	2.90833
Lung Diseases, Interstitial	hsa-let-7a	2.90793
Prostate Neoplasms	hsa-mir-383	2.9069
Lipid Metabolism Disorders	hsa-mir-16	2.9058
Antiphospholipid Syndrome	hsa-mir-204	2.90556
Antiphospholipid Syndrome	hsa-let-7f	2.90505
Endometrial Neoplasms	hsa-mir-15a	2.90462
Aortic Aneurysm, Abdominal	hsa-mir-146a	2.90451
Antiphospholipid Syndrome	hsa-mir-182	2.90435
Encephalomyelitis, Autoimmune, Experimental	hsa-mir-148b	2.9037
Lupus Nephritis	hsa-mir-126	2.90027
Lupus Nephritis	hsa-mir-135a	2.89961
Adrenal Cortex Neoplasms	hsa-mir-215	2.89899
Prolactinoma	hsa-mir-146a	2.89815
Prostate Neoplasms	hsa-mir-652	2.89496
Prostate Neoplasms	hsa-mir-376b	2.89394
Colitis, Ulcerative	hsa-mir-140	2.89286
Central Nervous System Diseases	hsa-mir-10b	2.88889
Prostate Neoplasms	hsa-mir-608	2.88689
Stomach Diseases	hsa-mir-659	2.88596
Thyroid Neoplasms	hsa-mir-133b	2.88542
Skin Neoplasms	hsa-mir-17	2.88333
Lupus Nephritis	hsa-mir-19b	2.88
Prostate Neoplasms	hsa-mir-455	2.87882
Osteosarcoma	hsa-mir-450b	2.87555
Heart Diseases	hsa-mir-515	2.87267
Colitis, Ulcerative	hsa-mir-150	2.86932
Lupus Nephritis	hsa-mir-147b	2.86879
Sarcoma, Ewing's	hsa-mir-133b	2.86598
Periodontitis	hsa-mir-16	2.8587
Skin Neoplasms	hsa-let-7d	2.85417
Urinary Bladder Neoplasms	hsa-mir-150	2.85369
Skin Neoplasms	hsa-mir-181b	2.8479
Colitis, Ulcerative	hsa-mir-29b	2.84583
Carcinoma, Oral	hsa-mir-27b	2.82612
Medulloblastoma	hsa-mir-130a	2.82528
Lupus Nephritis	hsa-mir-324	2.82386
Central Nervous System Diseases	hsa-mir-148b	2.82222
Pain	hsa-mir-1972	2.81516
Nasopharyngeal Neoplasms	hsa-mir-21	2.81101
Antiphospholipid Syndrome	hsa-mir-942	2.8102
Synapses	hsa-mir-146a	2.80952
Liver Failure	hsa-mir-1247	2.80455
Antiphospholipid Syndrome	hsa-let-7e	2.80376
Antiphospholipid Syndrome	hsa-mir-219	2.80316
Muscular Disorders, Atrophic	hsa-mir-146a	2.80272
Colitis, Ulcerative	hsa-mir-141	2.79861
Urinary Bladder Neoplasms	hsa-mir-449b	2.79688
Leukemia, Myeloid, Chronic-Phase	hsa-mir-146a	2.79464
Papilary thyroid carcinoma	hsa-mir-205	2.79404
HIV Infection	hsa-mir-16	2.79206
Tuberculosis, Pulmonary	hsa-mir-198	2.79167
Cervical Intraepithelial Neoplasia	hsa-mir-152	2.79167
Heart Diseases	hsa-mir-330	2.78986
Carcinoma, Oral	hsa-mir-146b	2.78343
Leukemia, Lymphocytic, Chronic, B-Cell	hsa-mir-133b	2.7827
Central Nervous System Diseases	hsa-mir-1972	2.78105
Osteosarcoma	hsa-mir-130a	2.78
Heart Diseases	hsa-mir-485	2.77907
Skin Neoplasms	hsa-mir-133a	2.77542
Multiple Endocrine Neoplasia Type 1	hsa-mir-345	2.77381
Autoimmune Diseases	hsa-mir-133b	2.77264
Neoplasms, Glandular and Epithelial	hsa-mir-152	2.7686
Creutzfeldt-Jakob Syndrome	hsa-mir-133b	2.76473
Central Nervous System Diseases	hsa-mir-198	2.76222
Skin Neoplasms	hsa-mir-99b	2.76181
Metabolic Diseases	hsa-mir-205	2.76145
Colitis, Ulcerative	hsa-mir-15b	2.75833
Laryngeal Neoplasms	hsa-mir-146a	2.75568
Hypertrophy, Left Ventricular	hsa-mir-215	2.75556
Frontotemporal Lobar Degeneration	hsa-mir-133b	2.7549
Osteosarcoma	hsa-mir-374b	2.75455
Osteosarcoma	hsa-mir-132	2.75248
Vitiligo	hsa-mir-152	2.75
Lupus Nephritis	hsa-mir-376c	2.75
Pituitary Adenomas	hsa-mir-215	2.74359
Cerebral Hemorrhage	hsa-mir-16	2.73946
HCV	hsa-mir-449b	2.73559
Nasal Polyps	hsa-mir-449b	2.73333
Hearing Loss	hsa-mir-16	2.73321
Trophoblasts	hsa-mir-205	2.73256
Pemphigus, Benign Familial	hsa-mir-16	2.73148
Lupus Nephritis	hsa-mir-124	2.73057
Carcinoma, Endometrioid	hsa-mir-1	2.72461
Hypertension	hsa-mir-1247	2.71885
Heart Diseases	hsa-mir-512	2.71818
Eosinophilic Esophagitis	hsa-mir-146a	2.71774
RNA Virus Infections	hsa-mir-205	2.71224
Antiphospholipid Syndrome	hsa-mir-518a	2.71042
Kidney Failure, Chronic	hsa-mir-133b	2.71014
Skin Neoplasms	hsa-mir-103b	2.70952
Carcinoma, Neuroendocrine	hsa-mir-1972	2.70457
Antiphospholipid Syndrome	hsa-mir-106a	2.70388
Antiphospholipid Syndrome	hsa-mir-9	2.7037
Antiphospholipid Syndrome	hsa-mir-335	2.70267
Skin Neoplasms	hsa-let-7c	2.70238
Pheochromocytoma	hsa-mir-133b	2.70238
Antiphospholipid Syndrome	hsa-mir-328	2.70107
Vitiligo	hsa-mir-205	2.7
Adenoviridae Infections	hsa-mir-133b	2.69872
Prostate Neoplasms	hsa-mir-212	2.69697
Skin Neoplasms	hsa-mir-200c	2.69497
Osteosarcoma	hsa-mir-18a	2.69344
Infertility, Male	hsa-mir-205	2.6885
Heart Diseases	hsa-mir-1258	2.68809
Prostate Neoplasms	hsa-mir-346	2.6879
Sjogren's Syndrome	hsa-mir-16	2.68681
Colitis, Ulcerative	hsa-mir-221	2.68561
Lupus Nephritis	hsa-mir-138	2.68506
Myeloproliferative Disorders	hsa-mir-152	2.68458
Endothelium, Vascular	hsa-mir-205	2.68451
Heart Diseases	hsa-mir-488	2.68349
Heart Diseases	hsa-mir-526a	2.68293
Adenoma	hsa-mir-140	2.68254
Skin Neoplasms	hsa-mir-27b	2.68018
HIV-1	hsa-mir-1247	2.68
Heart Diseases	hsa-mir-30c	2.67964
Osteosarcoma	hsa-mir-372	2.67857
Liver Diseases, Alcoholic	hsa-mir-16	2.67655
Lupus Nephritis	hsa-mir-151a	2.67485
Lupus Nephritis	hsa-mir-183	2.67378
Adrenal Cortex Neoplasms	hsa-mir-15a	2.67133
Cervical Intraepithelial Neoplasia	hsa-mir-1247	2.66667
Nasal Polyps	hsa-mir-150	2.66591
Heart Diseases	hsa-mir-519c	2.66086
Colon Neoplasms	hsa-mir-15b	2.65645
Lupus Vulgaris	hsa-mir-215	2.65519
Endometrial Neoplasms	hsa-mir-140	2.65429
Heart Diseases	hsa-mir-452	2.65385
Adrenal Cortex Neoplasms	hsa-mir-449b	2.65152
Prostate Neoplasms	hsa-mir-93	2.64865
Heart Diseases	hsa-mir-302e	2.6467
Gastritis, Atrophic	hsa-mir-152	2.64634
Nasal Polyps	hsa-mir-15a	2.64615
Lung Diseases, Interstitial	hsa-mir-130a	2.64529
Adrenocortical Adenoma	hsa-mir-148b	2.64497
Heart Diseases	hsa-mir-3163	2.64388
Heart Diseases	hsa-mir-134	2.6432
Muscular Dystrophies	hsa-mir-146a	2.64309
Carcinoma, Oral	hsa-mir-2355	2.64286
Heart Diseases	hsa-mir-296	2.63986
Lupus Nephritis	hsa-mir-153	2.63978
Heart Diseases	hsa-mir-216a	2.63953
Hypertrophy, Left Ventricular	hsa-mir-15a	2.63846
Prostate Neoplasms	hsa-mir-34a	2.63816
Diabetes Mellitus, Type 2	hsa-mir-146a	2.63567
Heart Diseases	hsa-mir-186	2.63544
Prostate Neoplasms	hsa-mir-2110	2.63462
Heart Diseases	hsa-mir-527	2.63187
Heart Diseases	hsa-mir-432	2.63072
Chlamydia Infections	hsa-mir-133b	2.62771
Vascular Calcification	hsa-mir-146a	2.62751
Adrenal Cortex Neoplasms	hsa-mir-148b	2.62727
Prostate Neoplasms	hsa-mir-130b	2.62688
Encephalomyelitis, Autoimmune, Experimental	hsa-mir-150	2.62542
Skin Neoplasms	hsa-mir-100	2.625
Heart Diseases	hsa-mir-584	2.62245
Sarcoma, Kaposi	hsa-mir-16	2.61607
Carcinoma, Oral	hsa-mir-139	2.61494
Hepatitis	hsa-mir-152	2.61404
Chordoma	hsa-mir-16	2.61275
Hepatitis B, Chronic	hsa-mir-152	2.60906
Cardiomyopathy, Dilated	hsa-mir-133b	2.60856
Central Nervous System Diseases	hsa-mir-21	2.60556
Antiphospholipid Syndrome	hsa-mir-20b	2.60467
Antiphospholipid Syndrome	hsa-mir-103a	2.604
Carcinoma, Oral	hsa-mir-182	2.60113
Salivary Gland Neoplasms	hsa-mir-16	2.60096
Cervical Intraepithelial Neoplasia	hsa-mir-205	2.6
Skin Neoplasms	hsa-mir-125a	2.59912
Skin Neoplasms	hsa-mir-146b	2.59762
Skin Neoplasms	hsa-mir-194	2.59673
Multiple Sclerosis	hsa-mir-148b	2.596
Glioblastoma	hsa-mir-140	2.59582
Colitis, Ulcerative	hsa-mir-200a	2.59524
Colonic Neoplasms	hsa-mir-29a	2.59501
Giant Cell Tumors	hsa-mir-10b	2.59432
Hypertrophy, Left Ventricular	hsa-mir-449b	2.59167
Atrophy	hsa-mir-345	2.59127
Central Nervous System Diseases	hsa-mir-29a	2.58681
Leukemia-Lymphoma, Adult T-Cell	hsa-mir-16	2.58333
Mastocytosis, Systemic	hsa-mir-15a	2.58159
Lung Diseases, Interstitial	hsa-mir-103b	2.58079
Hypertrophy, Left Ventricular	hsa-mir-10b	2.57778
Colitis, Ulcerative	hsa-mir-675	2.56897
Prostate Neoplasms	hsa-mir-449a	2.56892
Lupus Nephritis	hsa-mir-3186	2.56754
Testicular Neoplasms	hsa-mir-148b	2.56491
Lupus Nephritis	hsa-mir-302c	2.56419
Medulloblastoma	hsa-mir-17	2.56271
Prostate Neoplasms	hsa-mir-365a	2.56217
Lupus Nephritis	hsa-mir-193a	2.56103
Lupus Nephritis	hsa-mir-519b	2.55774
Carcinoma, Oral	hsa-mir-181d	2.55075
Osteosarcoma	hsa-mir-203	2.55037
Osteosarcoma	hsa-mir-18b	2.54412
Lupus Nephritis	hsa-mir-371a	2.5369
Prion Diseases	hsa-mir-133b	2.53646
Pain	hsa-mir-21	2.53617
Leukemia, Myeloid	hsa-mir-15a	2.53238
Skin Neoplasms	hsa-mir-498	2.53191
HCV	hsa-mir-15a	2.53181
Cervical Intraepithelial Neoplasia	hsa-mir-345	2.52976
Acquired Immunodeficiency Syndrome	hsa-mir-146a	2.52976
Adrenal Cortex Neoplasms	hsa-mir-10b	2.52871
Asthma	hsa-mir-1247	2.52632
Colitis, Ulcerative	hsa-mir-26b	2.52446
Erythropoiesis	hsa-mir-15b	2.52327
Encephalomyelitis, Autoimmune, Experimental	hsa-mir-449b	2.5228
Graves Disease	hsa-mir-146a	2.52273
Lupus Nephritis	hsa-mir-30d	2.52208
Multiple Myeloma	hsa-mir-205	2.51858
Skin Neoplasms	hsa-let-7g	2.51829
Osteosarcoma	hsa-mir-23b	2.51786
Adenoma	hsa-mir-15b	2.51667
Central Nervous System Diseases	hsa-mir-29b	2.51639
Central Nervous System Diseases	hsa-mir-140	2.51587
Osteosarcoma	hsa-mir-548b	2.51351
Skin Neoplasms	hsa-mir-2355	2.5125
Skin Neoplasms	hsa-mir-655	2.51071
Colitis, Ulcerative	hsa-mir-765	2.50893
Radiation Injuries	hsa-mir-215	2.50794
Osteosarcoma	hsa-mir-142	2.50603
Antiphospholipid Syndrome	hsa-mir-92a	2.50481
Lupus Nephritis	hsa-mir-92	2.50298
Hypertrophy, Left Ventricular	hsa-mir-148b	2.5
Carcinoma, Endometrioid	hsa-mir-1236	2.49359
Multiple Endocrine Neoplasia Type 1	hsa-mir-143	2.49107
Stomach Diseases	hsa-mir-376c	2.48718
Acute Lung Injury	hsa-mir-148b	2.48561
Skin Neoplasms	hsa-let-7a	2.48485
Pituitary Adenomas	hsa-mir-148b	2.48462
Central Nervous System Diseases	hsa-mir-150	2.4798
Polycythemia Vera	hsa-mir-146a	2.47951
Hypertrophy, Left Ventricular	hsa-mir-1972	2.47941
Osteosarcoma	hsa-mir-126	2.47899
Endometrial Neoplasms	hsa-mir-15b	2.47843
Stomach Neoplasms	hsa-mir-133b	2.47222
Hyperlipidemias	hsa-mir-1247	2.47091
Hypertrophy, Left Ventricular	hsa-mir-198	2.47
Pre-Eclampsia	hsa-mir-16	2.46992
Colitis, Ulcerative	hsa-mir-181	2.46925
Diabetic Retinopathy	hsa-mir-146a	2.46842
Carcinoma, Oral	hsa-mir-410	2.46781
Vitiligo	hsa-mir-345	2.46667
Lupus Nephritis	hsa-mir-95	2.46354
Adrenal Cortex Neoplasms	hsa-mir-1972	2.46257
Pituitary Adenomas	hsa-mir-449b	2.46154
Giant Cell Tumors	hsa-mir-21	2.46133
Lupus Nephritis	hsa-mir-23b	2.45968
Kidney Neoplasms	hsa-mir-215	2.45833
Lymphoma, Non-Hodgkin	hsa-mir-133b	2.45614
Skin Neoplasms	hsa-mir-107	2.45614
Neurilemmoma	hsa-mir-215	2.4539
Marek Disease	hsa-mir-16	2.45349
Colonic Neoplasms	hsa-mir-659	2.45263
Central Nervous System Diseases	hsa-mir-141	2.44152
Sarcoma	hsa-mir-133b	2.43841
Carcinoma, Endometrioid	hsa-mir-338	2.43835
Lung Diseases	hsa-mir-146a	2.43776
Cervical Intraepithelial Neoplasia	hsa-mir-143	2.4375
Leukemia, Myeloid, Acute	hsa-mir-146a	2.43548
Skin Neoplasms	hsa-mir-204	2.43352
Skin Neoplasms	hsa-let-7f	2.43182
Prostate Neoplasms	hsa-mir-338	2.43
Skin Neoplasms	hsa-mir-182	2.42971
Carcinoma, Oral	hsa-mir-130a	2.42571
Colitis, Ulcerative	hsa-mir-1	2.42378
Precursor B-Cell Lymphoblastic Leukemia-Lymphoma	hsa-mir-205	2.42258
Nasopharyngeal Neoplasms	hsa-mir-33a	2.41783
Carcinoma	hsa-mir-345	2.41601
RNA Virus Infections	hsa-mir-152	2.41327
Antiphospholipid Syndrome	hsa-mir-26a	2.40758
Myocardium	hsa-mir-146a	2.40724
Carcinoma, Oral	hsa-mir-30a	2.40714
Prostate Neoplasms	hsa-mir-1280	2.40686
Antiphospholipid Syndrome	hsa-mir-410	2.40676
Thyroid Neoplasms	hsa-mir-1247	2.40625
Pheochromocytoma	hsa-mir-152	2.40476
Prostate Neoplasms	hsa-mir-659	2.40323
Antiphospholipid Syndrome	hsa-mir-197	2.4011
Adrenocortical Adenoma	hsa-mir-150	2.4007
Nevus, Pigmented	hsa-mir-146a	2.40034
Central Nervous System Diseases	hsa-mir-15b	2.4
Muscular Dystrophy, Facioscapulohumeral	hsa-mir-146a	2.39735
Colitis, Ulcerative	hsa-mir-483	2.39651
Hemangiosarcoma	hsa-mir-146a	2.39381
Colitis, Ulcerative	hsa-mir-20a	2.3927
Metabolic Diseases	hsa-mir-152	2.39157
Sepsis	hsa-mir-146a	2.39062
Colitis, Ulcerative	hsa-mir-200b	2.39015
Prostate Neoplasms	hsa-mir-708	2.38882
Adrenal Cortex Neoplasms	hsa-mir-198	2.38727
Prostate Neoplasms	hsa-mir-302a	2.38594
Carcinoma, Oral	hsa-mir-151	2.38571
Encephalomyelitis, Autoimmune, Experimental	hsa-mir-15a	2.38462
Carcinoma, Endometrioid	hsa-mir-1280	2.38431
Astrocytoma	hsa-mir-205	2.38242
Lupus Nephritis	hsa-mir-326	2.37778
Osteosarcoma	hsa-mir-25	2.37583
Retinal Neovascularization	hsa-mir-143	2.36859
Heart Diseases	hsa-mir-516a	2.3681
Leukemia, Promyelocytic, Acute	hsa-mir-1247	2.36694
Thyroid Neoplasms	hsa-mir-152	2.36458
Skin Neoplasms	hsa-mir-942	2.36395
Central Nervous System Diseases	hsa-mir-221	2.36275
Cerebellar Neoplasms	hsa-mir-16	2.36127
Prostate Neoplasms	hsa-mir-520c	2.35976
Erythropoiesis	hsa-mir-590	2.35832
Tuberculosis, Pulmonary	hsa-mir-33a	2.35714
Carcinoma, Oral	hsa-mir-27a	2.35619
Biliary Atresia	hsa-mir-133b	2.35539
Brain Neoplasms	hsa-mir-1236	2.35407
Multiple Sclerosis	hsa-mir-150	2.35382
Heart Diseases	hsa-mir-1297	2.35294
Medulloblastoma	hsa-mir-659	2.35264
Papilary thyroid carcinoma	hsa-mir-152	2.35188
Osteosarcoma	hsa-mir-153	2.35
Nasal Polyps	hsa-mir-140	2.35
Skin Neoplasms	hsa-mir-139	2.34833
Prostate Neoplasms	hsa-mir-373	2.34596
Liver Failure	hsa-mir-205	2.34545
HCV	hsa-mir-140	2.34517
Skin Neoplasms	hsa-let-7e	2.34461
Carcinoma, Oral	hsa-mir-103a	2.34351
Skin Neoplasms	hsa-mir-219	2.34283
Arthritis, Rheumatoid	hsa-mir-1247	2.34187
Leukemia, Myelogenous, Chronic, BCR-ABL Positive	hsa-mir-133b	2.34135
Heart Diseases	hsa-mir-4792	2.34091
Vitiligo	hsa-mir-143	2.3375
Trophoblasts	hsa-mir-152	2.33527
Carcinoma, Oral	hsa-mir-23a	2.33175
Hypertrophy, Left Ventricular	hsa-mir-21	2.325
Testicular Neoplasms	hsa-mir-150	2.32496
Leukemia, Acute	hsa-mir-133b	2.31963
Stomach Diseases	hsa-let-7c	2.31831
Adrenal Cortex Neoplasms	hsa-mir-150	2.31818
Lupus Nephritis	hsa-mir-433	2.31638
Hypertrophy, Left Ventricular	hsa-mir-29a	2.31562
Endometrial Neoplasms	hsa-mir-1972	2.31353
Antiphospholipid Syndrome	hsa-mir-30a	2.30658
Antiphospholipid Syndrome	hsa-mir-27a	2.30617
Heart Diseases	hsa-mir-520g	2.30612
Antiphospholipid Syndrome	hsa-mir-1915	2.30588
Cervical Intraepithelial Neoplasia	hsa-mir-215	2.30556
Antiphospholipid Syndrome	hsa-mir-223	2.30549
Carcinoma, Oral	hsa-mir-149	2.30488
Antiphospholipid Syndrome	hsa-mir-218	2.3042
Pheochromocytoma	hsa-mir-1247	2.30357
Antiphospholipid Syndrome	hsa-mir-191	2.3035
Carcinoma, Oral	hsa-mir-376c	2.30309
Heart Diseases	hsa-mir-513b	2.30303
Heart Diseases	hsa-mir-711	2.30303
Brain Neoplasms	hsa-mir-338	2.302
Heart Diseases	hsa-mir-367	2.30151
Frontotemporal Lobar Degeneration	hsa-mir-1247	2.29412
Heart Diseases	hsa-mir-519d	2.29268
Adrenal Cortex Neoplasms	hsa-mir-21	2.29091
Atrophy	hsa-mir-143	2.28869
Pain	hsa-let-7a	2.28856
Lymphoma, Primary Effusion	hsa-mir-133b	2.28846
Gastritis, Atrophic	hsa-mir-345	2.28833
Carcinoma, Oral	hsa-mir-223	2.28744
Carcinoma, Oral	hsa-mir-106b	2.28676
Pancreatic Neoplasms	hsa-mir-16	2.2867
Neurodegenerative Diseases	hsa-mir-16	2.28571
Adrenal Cortex Neoplasms	hsa-mir-140	2.28571
Adenoma	hsa-mir-590	2.28472
Skin Neoplasms	hsa-mir-518a	2.28125
Osteosarcoma	hsa-mir-433	2.27976
Heart Diseases	hsa-mir-495	2.27778
Glomerulonephritis, IGA	hsa-mir-133b	2.27734
Pituitary Adenomas	hsa-mir-10b	2.27733
Meningioma	hsa-mir-345	2.27563
Thyroid Neoplasms	hsa-mir-205	2.275
Colitis, Ulcerative	hsa-mir-422a	2.275
Colitis, Ulcerative	hsa-mir-145	2.2741
Heart Diseases	hsa-mir-7	2.27273
Psychotic Disorders	hsa-mir-133b	2.27201
Colitis, Ulcerative	hsa-let-7b	2.27062
Central Nervous System Diseases	hsa-mir-200a	2.26984
Radiation Injuries	hsa-mir-148b	2.26667
Osteosarcoma	hsa-mir-138	2.26276
Infertility, Male	hsa-mir-152	2.26254
Leukemia, B-Cell	hsa-mir-16	2.2622
Skin Neoplasms	hsa-mir-106a	2.26163
Skin Neoplasms	hsa-mir-9	2.26111
Carcinoma, Oral	hsa-mir-335	2.26087
Endometrial Neoplasms	hsa-mir-590	2.25825
Endothelium, Vascular	hsa-mir-152	2.25822
Hypertrophy, Left Ventricular	hsa-mir-29b	2.25806
Central Nervous System Diseases	hsa-mir-675	2.2567
Urinary Bladder Neoplasms	hsa-mir-15b	2.25625
Cicatrix	hsa-mir-16	2.25615
Nasal Polyps	hsa-mir-1972	2.25441
Acute Lung Injury	hsa-mir-150	2.25379
Skin Neoplasms	hsa-mir-328	2.2532
Hypertrophy	hsa-mir-16	2.25202
Brain Neoplasms	hsa-mir-1280	2.25099
Hepatitis, Chronic	hsa-mir-146a	2.25
Colitis, Ulcerative	hsa-mir-590	2.25
Colitis, Ulcerative	hsa-mir-195	2.25
Endometriosis	hsa-mir-16	2.24802
Hepatitis	hsa-mir-345	2.24637
Lupus Nephritis	hsa-mir-365b	2.24569
Frontotemporal Lobar Degeneration	hsa-mir-152	2.2451
Heart Diseases	hsa-mir-320b	2.2449
Lupus Nephritis	hsa-mir-137	2.24307
Colonic Neoplasms	hsa-mir-151	2.24306
Pheochromocytoma	hsa-mir-205	2.24286
Erythropoiesis	hsa-mir-1972	2.24251
Brain Ischemia	hsa-mir-133b	2.24242
Pituitary Adenomas	hsa-mir-1972	2.23756
Hypertrophy, Left Ventricular	hsa-mir-140	2.23571
Adenoma	hsa-mir-10b	2.23465
Adrenocortical Adenoma	hsa-mir-449b	2.23333
Colitis, Ulcerative	hsa-mir-181c	2.23194
Lupus Nephritis	hsa-mir-128	2.231
Lupus Nephritis	hsa-mir-190a	2.23028
Mastocytosis, Systemic	hsa-mir-15b	2.22697
Osteosarcoma	hsa-mir-519b	2.225
Colorectal Neoplasms, Hereditary Nonpolyposis	hsa-mir-1247	2.22403
Inflammatory Bowel Diseases	hsa-mir-16	2.22401
Colitis, Ulcerative	hsa-mir-1302	2.22259
Lupus Nephritis	hsa-mir-302b	2.22093
Kidney Neoplasms	hsa-mir-148b	2.22083
Giant Cell Tumors	hsa-let-7a	2.22048
Atherosclerosis	hsa-mir-1247	2.22031
Adrenal Cortex Neoplasms	hsa-mir-29a	2.21994
Antiphospholipid Syndrome	hsa-mir-503	2.21923
Diabetes Mellitus, Type 1	hsa-mir-1247	2.21799
Colonic Neoplasms	hsa-mir-221	2.21703
Nasal Polyps	hsa-mir-15b	2.21667
Heart Diseases	hsa-mir-505	2.21201
Liposarcoma	hsa-mir-1247	2.21043
Central Nervous System Diseases	hsa-mir-26b	2.21014
Adenoma	hsa-mir-141	2.20833
Lupus Nephritis	hsa-mir-320e	2.20833
Azoospermia	hsa-mir-1247	2.20788
Burns	hsa-mir-148b	2.20746
Prostate Neoplasms	hsa-mir-431	2.20736
Antiphospholipid Syndrome	hsa-mir-30b	2.20667
Nasopharyngeal Neoplasms	hsa-mir-130a	2.20531
Cervical Intraepithelial Neoplasia	hsa-mir-15a	2.20513
Antiphospholipid Syndrome	hsa-mir-34b	2.20463
Antiphospholipid Syndrome	hsa-mir-22	2.20459
Prostate Neoplasms	hsa-mir-1236	2.20408
Heart Diseases	hsa-mir-500b	2.20408
Multiple Sclerosis	hsa-mir-449b	2.204
Brain Neoplasms	hsa-mir-2110	2.20351
Central Nervous System Diseases	hsa-mir-765	2.20238
Antiphospholipid Syndrome	hsa-mir-450b	2.20109
Kidney Failure, Chronic	hsa-mir-1247	2.20109
Heart Diseases	hsa-mir-34c	2.20067
Heart Diseases	hsa-mir-362	2.2
Albuminuria	hsa-mir-16	2.19841
Carcinoma, Neuroendocrine	hsa-let-7a	2.19796
Lupus Nephritis	hsa-mir-361	2.19655
Nasal Polyps	hsa-mir-10b	2.19605
Hypertrophy, Left Ventricular	hsa-mir-150	2.19545
Sarcoma, Ewing's	hsa-mir-1247	2.19271
Hypertension	hsa-mir-205	2.19231
Colitis, Ulcerative	hsa-mir-17	2.19167
HCV	hsa-mir-15b	2.19009
Heart Diseases	hsa-mir-490	2.18987
Vitiligo	hsa-mir-215	2.18889
Cystic Fibrosis	hsa-mir-146a	2.18856
Heart Diseases	hsa-mir-320a	2.1875
Carcinoma, Oral	hsa-mir-193b	2.18601
Heart Diseases	hsa-mir-211	2.18237
Central Nervous System Diseases	hsa-mir-181	2.18229
Stomach Diseases	hsa-mir-149	2.18087
Skin Neoplasms	hsa-mir-20b	2.18069
Pain	hsa-mir-33a	2.17877
Skin Neoplasms	hsa-mir-103a	2.17867
Pheochromocytoma	hsa-mir-345	2.17857
Hypoxia-Ischemia, Brain	hsa-mir-146a	2.17729
Adrenal Cortex Neoplasms	hsa-mir-141	2.17677
Hypertrophy, Left Ventricular	hsa-mir-141	2.17632
Adrenal Cortex Neoplasms	hsa-mir-15b	2.17576
Heart Diseases	hsa-mir-1471	2.17544
Heart Diseases	hsa-mir-379	2.17493
Liver Cirrhosis, Biliary	hsa-mir-16	2.17409
Adenoviridae Infections	hsa-mir-1247	2.17308
Heart Diseases	hsa-mir-718	2.17291
Cervical Intraepithelial Neoplasia	hsa-mir-449b	2.16667
Frontotemporal Lobar Degeneration	hsa-mir-205	2.16471
Precursor T-Cell Lymphoblastic Leukemia-Lymphoma	hsa-mir-345	2.16304
Osteosarcoma	hsa-mir-185	2.16136
Osteosarcoma	hsa-mir-371a	2.16007
Stomach Diseases	hsa-mir-1	2.15962
Tuberculosis, Pulmonary	hsa-mir-103b	2.15764
Encephalomyelitis, Autoimmune, Experimental	hsa-mir-140	2.15741
Glioblastoma	hsa-mir-1972	2.15518
Heart Diseases	hsa-mir-184	2.15424
Colitis, Ulcerative	hsa-let-7d	2.15278
Cervical Intraepithelial Neoplasia	hsa-mir-10b	2.15278
Reperfusion Injury	hsa-mir-146a	2.1524
Medulloblastoma	hsa-mir-151	2.15219
Carcinoma, Endometrioid	hsa-mir-185	2.15175
Colonic Neoplasms	hsa-mir-765	2.15132
Heart Diseases	hsa-mir-378h	2.14851
Heart Diseases	hsa-mir-378g	2.14851
Heart Diseases	hsa-mir-378f	2.14851
Heart Diseases	hsa-mir-378e	2.14851
Heart Diseases	hsa-mir-378d	2.14851
Heart Diseases	hsa-mir-378c	2.14851
Heart Diseases	hsa-mir-378b	2.14851
Heart Diseases	hsa-mir-3196	2.14851
Prolactinoma	hsa-mir-133b	2.14815
Heart Diseases	hsa-mir-199a	2.14778
Toxoplasma	hsa-mir-146a	2.14638
HPV Infection	hsa-mir-146a	2.14542
Heart Diseases	hsa-mir-1184	2.14528
Heart Diseases	hsa-mir-504	2.14493
Moyamoya Disease	hsa-mir-16	2.14474
Colitis, Ulcerative	hsa-mir-181b	2.14442
Heart Diseases	hsa-mir-611	2.14354
Heart Failure	hsa-mir-146a	2.14082
Lupus Nephritis	hsa-mir-129	2.13768
Heart Diseases	hsa-mir-301a	2.13761
Carcinoma, Ductal, Breast	hsa-mir-146a	2.13696
Pituitary Neoplasms	hsa-mir-146a	2.1365
Prostate Neoplasms	hsa-mir-484	2.13626
Leukemia, Lymphocytic, Chronic, B-Cell	hsa-mir-1247	2.13608
Central Nervous System Diseases	hsa-mir-1	2.1355
Lymphoma, Large-Cell, Anaplastic	hsa-mir-133b	2.13377
Hypertrophy, Left Ventricular	hsa-mir-15b	2.13333
Heart Diseases	hsa-mir-378i	2.13304
Lung Diseases, Interstitial	hsa-mir-659	2.13168
Radiation Injuries	hsa-mir-449b	2.13095
Heart Diseases	hsa-mir-598	2.12959
Thyroid Neoplasms	hsa-mir-345	2.12946
Medulloblastoma	hsa-mir-221	2.12894
Pain	hsa-mir-198	2.12766
Heart Diseases	hsa-mir-381	2.12739
Prostate Neoplasms	hsa-mir-155	2.12716
Heart Diseases	hsa-mir-636	2.12605
Heart Diseases	hsa-mir-552	2.12552
Prostate Neoplasms	hsa-mir-632	2.12474
Pituitary Adenomas	hsa-mir-198	2.12462
Heart Diseases	hsa-mir-612	2.12448
Heart Diseases	hsa-mir-517c	2.12397
Irritable Bowel Syndrome	hsa-mir-133b	2.12284
Retinoblastoma	hsa-mir-133b	2.12222
Central Nervous System Diseases	hsa-mir-483	2.12186
Heart Diseases	hsa-mir-19a	2.12121
Carcinoma, Oral	hsa-mir-1323	2.12107
Pituitary Adenomas	hsa-mir-140	2.12088
Central Nervous System Diseases	hsa-mir-20a	2.11996
Retinal Neovascularization	hsa-mir-215	2.11966
Central Nervous System Diseases	hsa-mir-200b	2.11869
Hypertrophy, Left Ventricular	hsa-mir-221	2.11471
Lymphoproliferative Disorders	hsa-mir-146a	2.1125
Adrenal Cortex Neoplasms	hsa-mir-29b	2.11212
Neoplasms, Glandular and Epithelial	hsa-mir-143	2.11054
Lupus Nephritis	hsa-mir-210	2.11003
Antiphospholipid Syndrome	hsa-mir-301b	2.10893
Leprosy	hsa-mir-143	2.10816
Antiphospholipid Syndrome	hsa-mir-106b	2.10641
Antiphospholipid Syndrome	hsa-mir-222	2.10331
Tuberculosis, Pulmonary	hsa-mir-221	2.10294
Antiphospholipid Syndrome	hsa-mir-922	2.10282
RNA Virus Infections	hsa-mir-345	2.10204
Prostate Neoplasms	hsa-mir-519e	2.10119
Antiphospholipid Syndrome	hsa-mir-374b	2.10115
Antiphospholipid Syndrome	hsa-mir-208b	2.10113
Myositis Ossificans	hsa-mir-205	2.10033
Hepatitis C, Chronic	hsa-mir-133b	2.09916
Pheochromocytoma	hsa-mir-143	2.09821
Skin Neoplasms	hsa-mir-92a	2.09776
Colitis, Ulcerative	hsa-mir-133a	2.0964
Asthma	hsa-mir-205	2.09474
Lupus Nephritis	hsa-mir-144	2.09204
Carcinoma, Neuroendocrine	hsa-mir-33a	2.09203
Cervical Intraepithelial Neoplasia	hsa-mir-148b	2.09167
Autoimmune Diseases	hsa-mir-1247	2.09104
Liver Failure	hsa-mir-152	2.09091
Arthritis, Psoriatic	hsa-mir-1247	2.08944
Osteosarcoma	hsa-mir-92	2.08929
Adenoma	hsa-mir-21	2.08889
Osteosarcoma	hsa-mir-659	2.08871
Carcinoma, Oral	hsa-mir-218	2.08869
Sarcoma, Ewing	hsa-mir-146a	2.08537
Creutzfeldt-Jakob Syndrome	hsa-mir-1247	2.08425
Anus Neoplasms	hsa-mir-146a	2.07963
Colitis, Ulcerative	hsa-mir-99b	2.07825
Carcinoma, Renal Cell	hsa-mir-133b	2.07471
Cervical Intraepithelial Neoplasia	hsa-mir-1972	2.07108
Metabolic Diseases	hsa-mir-345	2.06971
Stomach Neoplasms	hsa-mir-1247	2.06944
Pituitary Adenomas	hsa-mir-21	2.06923
Lupus Nephritis	hsa-mir-148a	2.06802
Carcinoma, Oral	hsa-mir-191	2.06746
Lupus Nephritis	hsa-mir-451b	2.06706
Lupus Nephritis	hsa-mir-382	2.0669
Medulloblastoma	hsa-mir-765	2.06574
Lupus Nephritis	hsa-mir-28	2.06552
Prostate Neoplasms	hsa-mir-520a	2.06551
Prostate Neoplasms	hsa-mir-206	2.06383
Hamartoma Syndrome, Multiple	hsa-mir-146a	2.06338
Kidney Neoplasms	hsa-mir-449b	2.0625
Cervical Intraepithelial Neoplasia	hsa-mir-198	2.06167
Prostate Neoplasms	hsa-mir-510	2.06053
Fibroblasts	hsa-mir-16	2.05932
Colonic Neoplasms	hsa-mir-376c	2.05746
Colitis, Ulcerative	hsa-mir-103b	2.05714
Stomach Neoplasms	hsa-mir-152	2.05556
Multiple Sclerosis	hsa-mir-15a	2.05415
Colitis, Ulcerative	hsa-let-7c	2.04762
Atrophy	hsa-mir-215	2.04762
Nasal Polyps	hsa-mir-141	2.04722
Leukemia, Myeloid	hsa-mir-590	2.04632
Carcinoma, Neuroendocrine	hsa-mir-198	2.04485
Schistosomiasis	hsa-mir-143	2.04464
Carcinoma, Oral	hsa-mir-328	2.0424
Colitis, Ulcerative	hsa-mir-200c	2.03774
Testicular Neoplasms	hsa-mir-15a	2.03576
Colorectal Neoplasms	hsa-mir-133b	2.03509
Gastritis, Atrophic	hsa-mir-143	2.03506
Carcinoma, Endometrioid	hsa-mir-23b	2.03453
Lupus Nephritis	hsa-mir-941	2.03404
Thyroid Neoplasms	hsa-mir-143	2.03125
Adrenal Cortex Neoplasms	hsa-mir-221	2.0303
Biliary Tract Neoplasms	hsa-mir-146a	2.03
Lupus Nephritis	hsa-mir-185	2.02778
Colonic Neoplasms	hsa-mir-100	2.02728
Myeloproliferative Disorders	hsa-mir-143	2.02601
Lymphoma, B-Cell	hsa-mir-16	2.02459
Radiation Injuries	hsa-mir-150	2.02381
Hypertrophy, Left Ventricular	hsa-mir-200a	2.02381
Meningioma	hsa-mir-143	2.02279
Skin Neoplasms	hsa-mir-26a	2.02273
Encephalomyelitis, Autoimmune, Experimental	hsa-mir-15b	2.02222
Papilary thyroid carcinoma	hsa-mir-345	2.02105
Frontotemporal Lobar Degeneration	hsa-mir-345	2.02101
Skin Neoplasms	hsa-mir-410	2.02027
Antiphospholipid Syndrome	hsa-mir-33a	2.01852
Colitis, Ulcerative	hsa-mir-27b	2.01802
Hypertrophy, Left Ventricular	hsa-mir-675	2.01724
Chlamydia Infections	hsa-mir-1247	2.01603
Pituitary Adenomas	hsa-mir-15b	2.01538
Trophoblasts	hsa-mir-345	2.0144
Central Nervous System Diseases	hsa-mir-422a	2.0125
Central Nervous System Diseases	hsa-mir-145	2.01205
Synapses	hsa-mir-133b	2.0119
Central Nervous System Diseases	hsa-let-7b	2.01031
Antiphospholipid Syndrome	hsa-mir-10a	2.00909
Antiphospholipid Syndrome	hsa-mir-202	2.00495
Kidney Failure, Chronic	hsa-mir-205	2.00435
Prostate Neoplasms	hsa-mir-339	2.00427
Antiphospholipid Syndrome	hsa-mir-99a	2.00427
Osteosarcoma	hsa-mir-302c	2.00396
Burns	hsa-mir-150	2.00339
Skin Neoplasms	hsa-mir-197	2.00331
Rhabdomyosarcoma	hsa-mir-146a	2.00284
Vitiligo	hsa-mir-15a	2.00256
Antiphospholipid Syndrome	hsa-mir-192	2.00239
Antiphospholipid Syndrome	hsa-let-7i	2.00222
Carcinoma, Endometrioid	hsa-mir-193b	2.00106
Osteosarcoma	hsa-mir-193a	1.99706
Kidney Failure, Chronic	hsa-mir-152	1.99638
Hemangioma	hsa-mir-146a	1.99444
Retinal Degeneration	hsa-mir-146a	1.99317
Colitis, Ulcerative	hsa-mir-100	1.99306
Brain Neoplasms	hsa-mir-185	1.99217
Granulosa Cell Tumor	hsa-mir-16	1.99213
Vitiligo	hsa-mir-449b	1.99167
Pituitary Adenomas	hsa-mir-141	1.98718
Kidney Neoplasms	hsa-mir-150	1.98674
Carcinoma, Oral	hsa-mir-202	1.98586
Pain	hsa-mir-130a	1.98532
Pheochromocytoma	hsa-mir-215	1.98413
Vitiligo	hsa-mir-148b	1.98333
Cystitis, Interstitial	hsa-mir-16	1.98077
Central Nervous System Diseases	hsa-mir-195	1.9767
Hepatitis	hsa-mir-143	1.975
Medulloblastoma	hsa-mir-376c	1.97416
Hypertrophy, Left Ventricular	hsa-mir-26b	1.97174
Hepatitis B, Chronic	hsa-mir-143	1.97064
Hypertrophy, Left Ventricular	hsa-mir-765	1.96786
Leukemia, Myeloid, Chronic-Phase	hsa-mir-133b	1.96726
Stomach Neoplasms	hsa-mir-205	1.96667
Central Nervous System Diseases	hsa-mir-181c	1.96618
Pituitary Adenomas	hsa-mir-29a	1.96278
Central Nervous System Diseases	hsa-mir-1302	1.96199
Adrenal Cortex Neoplasms	hsa-mir-675	1.96104
Periodontal Diseases	hsa-mir-133b	1.96103
Myasthenia Gravis	hsa-mir-133b	1.95946
Colitis, Ulcerative	hsa-mir-125a	1.95878
Carcinoma, Small Cell	hsa-mir-200a	1.95824
Hypertrophy, Left Ventricular	hsa-mir-181	1.95781
Prostate Neoplasms	hsa-mir-181a	1.95702
Aortic Aneurysm, Abdominal	hsa-mir-133b	1.9566
Colitis, Ulcerative	hsa-mir-146b	1.95655
Colitis, Ulcerative	hsa-mir-194	1.95536
Colonic Neoplasms	hsa-mir-181d	1.95526
Nasal Polyps	hsa-mir-198	1.95417
Adenoviridae Infections	hsa-mir-205	1.95385
Stomach Neoplasms	hsa-mir-133b	1.95286
Central Nervous System Diseases	hsa-mir-590	1.95139
HCV	hsa-mir-1972	1.94857
Graves Disease	hsa-mir-133b	1.94697
Adrenal Cortex Neoplasms	hsa-mir-26b	1.94664
Infertility, Male	hsa-mir-345	1.94416
Toxoplasmosis	hsa-mir-146a	1.94181
Osteosarcoma	hsa-mir-1303	1.94167
Cervical Intraepithelial Neoplasia	hsa-mir-21	1.94167
Endothelium, Vascular	hsa-mir-345	1.94024
Neuroblastoma	hsa-mir-146a	1.94017
Glioblastoma	hsa-mir-10b	1.93809
Carcinoma, Oral	hsa-mir-30e	1.93726
Adenoma	hsa-mir-200a	1.93651
Skin Neoplasms	hsa-mir-30a	1.9364
Skin Neoplasms	hsa-mir-27a	1.93519
Skin Neoplasms	hsa-mir-1915	1.93431
Skin Neoplasms	hsa-mir-223	1.93315
Cervical Intraepithelial Neoplasia	hsa-mir-29a	1.93229
Skin Neoplasms	hsa-mir-218	1.92927
Stomach Diseases	hsa-mir-1236	1.92747
Skin Neoplasms	hsa-mir-191	1.92716
Colonic Neoplasms	hsa-let-7c	1.92672
Frontotemporal Lobar Degeneration	hsa-mir-143	1.92647
Prostate Neoplasms	hsa-mir-342	1.92612
Giant Cell Tumors	hsa-mir-130a	1.92533
Central Nervous System Diseases	hsa-mir-17	1.92222
Brain Neoplasms	hsa-mir-23b	1.92137
Lupus Nephritis	hsa-mir-424	1.9197
Lymphoma, Non-Hodgkin	hsa-mir-1247	1.91964
Urinary Bladder Neoplasms	hsa-mir-21	1.91875
Colitis, Ulcerative	hsa-mir-498	1.91755
Carcinoma	hsa-mir-215	1.91667
Adenoviridae Infections	hsa-mir-152	1.91667
Adrenocortical Adenoma	hsa-mir-140	1.91589
Osteosarcoma	hsa-mir-137	1.91582
Prostate Neoplasms	hsa-mir-493	1.91549
Sarcoma	hsa-mir-1247	1.91304
Hypertrophy, Left Ventricular	hsa-mir-1	1.9122
Erythropoiesis	hsa-mir-21	1.91199
Tuberculosis, Pulmonary	hsa-mir-130a	1.91143
Adrenal Cortex Neoplasms	hsa-mir-765	1.91066
Carcinoma, Oral	hsa-mir-99a	1.91055
Thyroid Neoplasms	hsa-mir-215	1.90972
Muscular Disorders, Atrophic	hsa-mir-133b	1.90816
Lupus Erythematosus, Systemic	hsa-mir-146a	1.9078
Hypertrophy, Left Ventricular	hsa-mir-483	1.90538
Carcinoma, Neuroendocrine	hsa-mir-130a	1.90536
Hypertrophy, Left Ventricular	hsa-mir-20a	1.90442
Hypertrophy, Left Ventricular	hsa-mir-200b	1.90379
Laryngeal Neoplasms	hsa-mir-133b	1.90341
Colitis, Ulcerative	hsa-let-7a	1.90341
Antiphospholipid Syndrome	hsa-mir-132	1.90303
Antiphospholipid Syndrome	hsa-mir-18a	1.90289
Central Nervous System Diseases	hsa-let-7d	1.90278
Antiphospholipid Syndrome	hsa-mir-196a	1.90273
Precursor T-Cell Lymphoblastic Leukemia-Lymphoma	hsa-mir-143	1.90129
Antiphospholipid Syndrome	hsa-mir-142	1.90117
Colitis, Ulcerative	hsa-let-7g	1.89939
Lupus Nephritis	hsa-mir-608	1.899
Central Nervous System Diseases	hsa-mir-181b	1.8986
Colitis, Ulcerative	hsa-mir-31	1.89826
Heart Diseases	hsa-mir-506	1.89735
Lupus Nephritis	hsa-mir-455	1.89597
Pheochromocytoma	hsa-mir-15a	1.8956
Atrial Fibrillation	hsa-mir-16	1.89557
Encephalomyelitis, Autoimmune, Experimental	hsa-mir-1972	1.89488
RNA Virus Infections	hsa-mir-143	1.89413
Colitis, Ulcerative	hsa-mir-2355	1.89167
Skin Neoplasms	hsa-mir-503	1.89103
Arthritis, Rheumatoid	hsa-mir-205	1.89036
Multiple Sclerosis	hsa-mir-140	1.89029
Colitis, Ulcerative	hsa-mir-655	1.88929
Prostate Neoplasms	hsa-mir-92b	1.88753
Fanconi Anemia	hsa-mir-146a	1.88735
Stomach Diseases	hsa-mir-338	1.887
Prostate Neoplasms	hsa-mir-375	1.88657
Vitiligo	hsa-mir-10b	1.88421
Leprosy	hsa-mir-215	1.8839
Cervical Intraepithelial Neoplasia	hsa-mir-29b	1.88306
Neutropenia	hsa-mir-16	1.88028
Eosinophilic Esophagitis	hsa-mir-133b	1.87949
Carcinoma, Neuroendocrine	hsa-mir-26b	1.8792
Melanoma	hsa-mir-146a	1.87712
Medulloblastoma	hsa-mir-181d	1.87637
Prostate Neoplasms	hsa-mir-421	1.87607
Prostate Neoplasms	hsa-mir-320c	1.87421
Testicular Neoplasms	hsa-mir-140	1.87155
Cervical Intraepithelial Neoplasia	hsa-mir-140	1.86905
Carcinoma, Oral	hsa-mir-659	1.86866
Lung Neoplasms	hsa-mir-345	1.86566
Colitis, Ulcerative	hsa-mir-107	1.86513
Hodgkin Disease	hsa-mir-146a	1.86475
Pheochromocytoma	hsa-mir-449b	1.8631
Burns	hsa-mir-449b	1.86184
Scleroderma, Systemic	hsa-mir-1247	1.85739
Pregnancy, Ectopic	hsa-mir-16	1.85714
Carcinoma, Small Cell	hsa-let-7a	1.85695
Lupus Nephritis	hsa-mir-383	1.85667
Lupus Nephritis	hsa-mir-130a	1.85417
Skin Neoplasms	hsa-mir-30b	1.85333
Stomach Neoplasms	hsa-mir-345	1.85317
Lupus Nephritis	hsa-mir-1254	1.85294
Leukemia, Myeloid, Acute	hsa-mir-133b	1.85
Hypertension	hsa-mir-152	1.85
Asthma	hsa-mir-152	1.85
Central Nervous System Diseases	hsa-mir-133a	1.85
Lymphoma, Extranodal NK-T-Cell	hsa-mir-133b	1.84936
Pheochromocytoma	hsa-mir-10b	1.84921
Skin Neoplasms	hsa-mir-34b	1.84722
Skin Neoplasms	hsa-mir-22	1.84709
Stomach Diseases	hsa-mir-1280	1.84699
Atrophy	hsa-mir-148b	1.84444
Stomach Diseases	hsa-mir-200c	1.84408
Metabolic Diseases	hsa-mir-143	1.84337
Heart Diseases	hsa-mir-525	1.84286
Central Nervous System Diseases	hsa-mir-99b	1.84121
Adenoma	hsa-mir-198	1.84056
Lymphoma, Large B-Cell, Diffuse	hsa-mir-133b	1.84048
Vitiligo	hsa-mir-1972	1.83922
Glioblastoma	hsa-mir-21	1.83784
Digestive System Neoplasms	hsa-mir-16	1.83784
Cervical Intraepithelial Neoplasia	hsa-mir-150	1.83712
Skin Neoplasms	hsa-mir-450b	1.8366
Adrenal Cortex Neoplasms	hsa-mir-181	1.83622
Colitis, Ulcerative	hsa-mir-204	1.83497
Carcinoma, Oral	hsa-mir-197	1.83371
Radiation Injuries	hsa-mir-140	1.83333
Nasal Polyps	hsa-mir-200a	1.83333
Heart Diseases	hsa-mir-371	1.83333
Colitis, Ulcerative	hsa-let-7f	1.8327
Tuberculosis, Pulmonary	hsa-mir-100	1.83135
Giant Cell Tumors	hsa-mir-675	1.83111
Multiple Myeloma	hsa-mir-345	1.83089
Colitis, Ulcerative	hsa-mir-182	1.82989
Adrenal Cortex Neoplasms	hsa-mir-1	1.82483
Pituitary Adenomas	hsa-mir-200a	1.82418
Carcinoma, Endometrioid	hsa-mir-376b	1.824
Schistosomiasis	hsa-mir-215	1.82373
Biliary Atresia	hsa-mir-1247	1.82353
Liver Failure	hsa-mir-345	1.82208
Cervical Intraepithelial Neoplasia	hsa-mir-141	1.81798
Meningioma	hsa-mir-215	1.81765
Lupus Nephritis	hsa-mir-429	1.81667
Erythropoiesis	hsa-mir-200a	1.81581
Sarcoma, Ewing's	hsa-mir-205	1.81579
Heart Diseases	hsa-mir-200	1.81414
Lymphoma	hsa-mir-215	1.81395
Radiation Injuries	hsa-mir-1972	1.81373
Carcinoma, Oral	hsa-mir-23b	1.8125
Prostate Neoplasms	hsa-mir-298	1.8119
Colonic Neoplasms	hsa-mir-149	1.8111
Carcinoma, Endometrioid	hsa-mir-106b	1.81075
Frontotemporal Lobar Degeneration	hsa-mir-215	1.81046
Acute Lung Injury	hsa-mir-140	1.80952
Central Nervous System Diseases	hsa-mir-103b	1.80635
Hypertrophy, Left Ventricular	hsa-mir-422a	1.80625
Myeloproliferative Disorders	hsa-mir-215	1.80607
Hypertrophy, Left Ventricular	hsa-mir-145	1.80602
Osteosarcoma	hsa-mir-2110	1.80556
Hypertrophy, Left Ventricular	hsa-let-7b	1.80515
Antiphospholipid Syndrome	hsa-mir-372	1.80365
Antiphospholipid Syndrome	hsa-mir-299	1.80362
Central Nervous System Diseases	hsa-let-7c	1.80159
Antiphospholipid Syndrome	hsa-mir-25	1.80136
Pheochromocytoma	hsa-mir-148b	1.8
Lung Diseases, Interstitial	hsa-mir-376c	1.79966
Brain Ischemia	hsa-mir-1247	1.79924
Colorectal Neoplasms, Hereditary Nonpolyposis	hsa-mir-205	1.7974
Osteosarcoma	hsa-mir-941	1.79722
Pituitary Adenomas	hsa-mir-221	1.7972
Heart Diseases	hsa-mir-509	1.79703
Central Nervous System Diseases	hsa-mir-200c	1.79665
Adrenal Cortex Neoplasms	hsa-mir-590	1.79545
Colorectal Neoplasms	hsa-mir-152	1.79386
Atherosclerosis	hsa-mir-205	1.79375
Cervical Neoplasms	hsa-mir-16	1.79343
Radiation Injuries	hsa-mir-10b	1.79323
Diabetes Mellitus, Type 1	hsa-mir-205	1.79146
Heart Diseases	hsa-mir-648	1.79126
Colitis, Ulcerative	hsa-mir-942	1.79082
Colonic Neoplasms	hsa-mir-498	1.78947
Polycystic Kidney Diseases	hsa-mir-133b	1.78783
Central Nervous System Diseases	hsa-mir-27b	1.78679
Prostatic Neoplasms	hsa-mir-16	1.78539
Myocardial Infarction	hsa-mir-146a	1.78526
Leukemia-Lymphoma, Adult T-Cell	hsa-mir-146a	1.78448
Liposarcoma	hsa-mir-205	1.78403
Trophoblasts	hsa-mir-143	1.78343
Cervical Intraepithelial Neoplasia	hsa-mir-15b	1.78333
Kidney Failure, Chronic	hsa-mir-345	1.78261
Sarcoma, Synovial	hsa-mir-16	1.78153
Azoospermia	hsa-mir-205	1.78152
Muscular Dystrophies	hsa-mir-133b	1.78081
Heart Diseases	hsa-mir-638	1.78037
Leukemia, Lymphocytic, Chronic, B-Cell	hsa-mir-205	1.77975
Pheochromocytoma	hsa-mir-1972	1.77941
Thyroid Neoplasms	hsa-mir-15a	1.77885
Nasopharyngeal Neoplasms	hsa-mir-659	1.77685
Papilary thyroid carcinoma	hsa-mir-143	1.77684
Skin Neoplasms	hsa-mir-301b	1.77679
Neurilemmoma	hsa-mir-15a	1.7766
Sepsis	hsa-mir-133b	1.77604
Myositis Ossificans	hsa-mir-152	1.77536
Diabetes Mellitus, Type 2	hsa-mir-133b	1.77457
Kidney Neoplasms	hsa-mir-140	1.77381
Vitiligo	hsa-mir-198	1.77333
Abortion, Habitual	hsa-mir-16	1.77293
Glioblastoma	hsa-mir-146a	1.77143
Stomach Neoplasms	hsa-mir-143	1.77083
Adrenal Cortex Neoplasms	hsa-mir-483	1.77075
Encephalomyelitis, Autoimmune, Experimental	hsa-mir-10b	1.77061
Mycosis Fungoides	hsa-mir-148b	1.77061
Pheochromocytoma	hsa-mir-198	1.77
Colitis, Ulcerative	hsa-mir-139	1.77
Lupus Nephritis	hsa-mir-346	1.76993
Skin Neoplasms	hsa-mir-106b	1.76923
Vascular Calcification	hsa-mir-133b	1.76839
Polycythemia Vera	hsa-mir-133b	1.76836
Urinary Bladder Neoplasms	hsa-mir-200a	1.76786
Hypertrophy, Left Ventricular	hsa-mir-195	1.76613
Carcinoma, Small Cell	hsa-mir-33a	1.76587
Colitis, Ulcerative	hsa-let-7e	1.76504
Cervical Intraepithelial Neoplasia	hsa-mir-221	1.76471
Colitis, Ulcerative	hsa-mir-219	1.76266
Hypertrophy, Left Ventricular	hsa-mir-181c	1.76087
Thyroid Neoplasms	hsa-mir-449b	1.76042
Skin Neoplasms	hsa-mir-222	1.75993
Encephalomyelitis, Autoimmune, Experimental	hsa-mir-141	1.75926
Hypertrophy, Left Ventricular	hsa-mir-1302	1.75877
Skin Neoplasms	hsa-mir-922	1.75838
Adrenal Cortex Neoplasms	hsa-mir-200b	1.75781
Hepatitis B, Chronic	hsa-mir-215	1.75727
Heart Diseases	hsa-mir-376a	1.75641
Acquired Immunodeficiency Syndrome	hsa-mir-133b	1.75595
Osteosarcoma	hsa-mir-128	1.75514
Skin Neoplasms	hsa-mir-374b	1.75346
Skin Neoplasms	hsa-mir-208b	1.75338
HCV	hsa-mir-10b	1.75313
Osteosarcoma	hsa-mir-190a	1.75309
Aortic Aneurysm, Thoracic	hsa-mir-16	1.75304
Pituitary Adenomas	hsa-mir-675	1.75275
Vitiligo	hsa-mir-150	1.75152
HIV Infections	hsa-mir-16	1.751
Tuberculosis, Pulmonary	hsa-let-7c	1.75092
Pituitary Adenomas	hsa-mir-26b	1.75
Central Nervous System Diseases	hsa-mir-100	1.75
Alzheimer Disease	hsa-mir-16	1.74704
Prostate Neoplasms	hsa-mir-516b	1.7438
Osteosarcoma	hsa-mir-338	1.74265
Carcinoma, Neuroendocrine	hsa-mir-17	1.742
Lupus Nephritis	hsa-mir-376b	1.74048
Glomerulonephritis, IGA	hsa-mir-1247	1.73828
Medulloblastoma	hsa-mir-149	1.73798
Stomach Diseases	hsa-mir-2110	1.73787
Breast Neoplasms	hsa-mir-1247	1.73413
Radiation Injuries	hsa-mir-15b	1.73333
Central Nervous System Diseases	hsa-mir-125a	1.73264
Central Nervous System Diseases	hsa-mir-146b	1.73175
Thyroid Neoplasms	hsa-mir-148b	1.73125
Hypertrophy, Left Ventricular	hsa-mir-590	1.73125
Central Nervous System Diseases	hsa-mir-194	1.73115
Colorectal Neoplasms	hsa-mir-1247	1.73026
Endometrial Neoplasms	hsa-mir-198	1.73
Retinal Neovascularization	hsa-mir-150	1.72922
Colitis, Ulcerative	hsa-mir-518a	1.72917
Wounds and Injuries	hsa-mir-16	1.72727
Kidney Neoplasms	hsa-mir-1972	1.72672
Urinary Bladder Neoplasms	hsa-mir-198	1.72562
Mastocytosis, Systemic	hsa-mir-21	1.72557
Lupus Nephritis	hsa-mir-212	1.72266
Colon Neoplasms	hsa-mir-33a	1.72253
Skin Neoplasms	hsa-mir-33a	1.72222
Osteosarcoma	hsa-mir-1280	1.72115
Adenoma	hsa-let-7a	1.72096
Heart Diseases	hsa-mir-486	1.72059
Heart Diseases	hsa-mir-489	1.71978
RNA Virus Infections	hsa-mir-215	1.71769
Vitiligo	hsa-mir-140	1.71667
Hypertrophy, Left Ventricular	hsa-mir-17	1.71667
Adrenal Cortex Neoplasms	hsa-mir-195	1.71591
Psychotic Disorders	hsa-mir-1247	1.7155
Prostate Neoplasms	hsa-mir-635	1.71533
Carcinoma, Oral	hsa-mir-192	1.71467
Nasal Polyps	hsa-mir-29a	1.71452
Lupus Nephritis	hsa-mir-34a	1.71429
Kidney Failure, Acute	hsa-mir-146a	1.71394
Antiphospholipid Syndrome	hsa-mir-1323	1.7098
Infertility, Male	hsa-mir-143	1.70907
Vitiligo	hsa-mir-21	1.70833
Antiphospholipid Syndrome	hsa-mir-30e	1.70714
Hypertrophy, Left Ventricular	hsa-let-7d	1.70694
Pituitary Adenomas	hsa-mir-765	1.7069
Heart Diseases	hsa-mir-24	1.7069
Carcinoma, Oral	hsa-mir-132	1.70682
Adenoviridae Infections	hsa-mir-345	1.70604
Hypertrophy, Left Ventricular	hsa-mir-181b	1.70485
Antiphospholipid Syndrome	hsa-mir-663a	1.70368
Antiphospholipid Syndrome	hsa-mir-18b	1.70352
Antiphospholipid Syndrome	hsa-mir-203	1.70345
Colitis, Ulcerative	hsa-mir-106a	1.703
Neoplasms, Glandular and Epithelial	hsa-mir-148b	1.70248
Colitis, Ulcerative	hsa-mir-9	1.70231
Antiphospholipid Syndrome	hsa-mir-135a	1.70119
Thyroid Neoplasms	hsa-mir-10b	1.69901
Colitis, Ulcerative	hsa-mir-335	1.6982
Giant Cell Tumors	hsa-mir-103b	1.69784
Periodontitis	hsa-mir-146a	1.69681
Diabetic Retinopathy	hsa-mir-133b	1.69558
Precursor T-Cell Lymphoblastic Leukemia-Lymphoma	hsa-mir-215	1.69522
Kidney Neoplasms	hsa-mir-10b	1.69408
Skin Neoplasms	hsa-mir-10a	1.69394
Acute Lung Injury	hsa-mir-15b	1.69242
Colitis, Ulcerative	hsa-mir-328	1.69176
Cervical Intraepithelial Neoplasia	hsa-mir-200a	1.69048
Arthritis, Psoriatic	hsa-mir-205	1.68798
Carcinoma, Oral	hsa-mir-372	1.68797
Central Nervous System Diseases	hsa-mir-498	1.68794
PRRSV Infection	hsa-mir-205	1.68746
Prostate Neoplasms	hsa-mir-214	1.6873
Carcinoma, Squamous Cell	hsa-mir-146a	1.68697
Heart Diseases	hsa-mir-622	1.68692
Adrenal Cortex Neoplasms	hsa-mir-422a	1.68636
Chlamydia Infections	hsa-mir-205	1.68462
Adrenal Cortex Neoplasms	hsa-mir-145	1.68456
Cervical Intraepithelial Neoplasia	hsa-mir-675	1.68391
Frontotemporal Lobar Degeneration	hsa-mir-15a	1.68326
Creutzfeldt-Jakob Syndrome	hsa-mir-205	1.68287
Pituitary Adenomas	hsa-mir-590	1.68269
Lupus Nephritis	hsa-mir-93	1.68269
Prostate Neoplasms	hsa-mir-1202	1.68266
Heart Diseases	hsa-mir-615	1.68182
Skin Neoplasms	hsa-mir-202	1.68152
Carcinoma, Neuroendocrine	hsa-mir-103b	1.68083
Heart Diseases	hsa-mir-3940	1.68018
Adrenal Cortex Neoplasms	hsa-mir-181c	1.6798
Skin Neoplasms	hsa-mir-99a	1.67949
Colorectal Neoplasms	hsa-mir-205	1.67895
Central Nervous System Diseases	hsa-let-7g	1.67886
Adrenal Cortex Neoplasms	hsa-mir-17	1.67879
Central Nervous System Diseases	hsa-mir-31	1.67816
Adrenal Cortex Neoplasms	hsa-let-7b	1.67803
Retinoblastoma	hsa-mir-1247	1.67778
Kidney Failure, Chronic	hsa-mir-143	1.67663
Fatty Liver	hsa-mir-16	1.67606
Stomach Diseases	hsa-mir-185	1.67527
Kidney Neoplasms	hsa-mir-15b	1.675
Central Nervous System Diseases	hsa-mir-2355	1.675
Skin Neoplasms	hsa-mir-192	1.67384
Central Nervous System Diseases	hsa-mir-655	1.67381
Nasopharyngeal Neoplasms	hsa-mir-221	1.67335
Skin Neoplasms	hsa-let-7i	1.67325
Carcinoma, Small Cell	hsa-mir-130a	1.67201
Pheochromocytoma	hsa-mir-21	1.66786
Stomach Neoplasms	hsa-mir-215	1.66667
Frontotemporal Lobar Degeneration	hsa-mir-449b	1.66667
Carcinoma, Small Cell	hsa-mir-198	1.66551
Adrenocortical Adenoma	hsa-mir-590	1.66369
Osteosarcoma	hsa-mir-411	1.66304
Leukemia, Myeloid	hsa-mir-21	1.66267
Lymphoma, Large-Cell, Anaplastic	hsa-mir-1247	1.66216
Osteosarcoma	hsa-mir-424	1.66143
Giant Cell Tumors	hsa-mir-29a	1.66133
Adrenal Cortex Neoplasms	hsa-mir-1302	1.66108
Ovary Syndrome	hsa-mir-146a	1.66065
Osteosarcoma	hsa-mir-340	1.66
Heart Diseases	hsa-mir-491	1.65873
Metabolic Diseases	hsa-mir-215	1.65863
Pheochromocytoma	hsa-mir-29a	1.65848
Hand, Foot and Mouth Disease	hsa-mir-146a	1.65836
Hypertrophy, Left Ventricular	hsa-mir-133a	1.65833
Heart Diseases	hsa-mir-545	1.65789
Prostate Neoplasms	hsa-mir-539	1.65775
Odontogenic Tumors	hsa-mir-16	1.65741
Adenoma	hsa-mir-26b	1.65705
Central Nervous System Diseases	hsa-let-7a	1.65657
Carcinoma, Oral	hsa-mir-18a	1.65603
Heart Diseases	hsa-mir-1322	1.65584
Osteosarcoma	hsa-mir-499a	1.65517
Hypertrophy, Left Ventricular	hsa-mir-99b	1.65394
Heart Diseases	hsa-mir-1275	1.65345
Neoplasms, Squamous Cell	hsa-mir-146a	1.65345
Glioblastoma	hsa-let-7a	1.65325
Heart Diseases	hsa-mir-514a	1.65306
Carcinoma, Oral	hsa-mir-324	1.65295
Tourette Syndrome	hsa-mir-146a	1.65292
Sarcoma	hsa-mir-205	1.65217
HIV-1	hsa-mir-345	1.65214
Heart Diseases	hsa-mir-660	1.6519
Lung Diseases	hsa-mir-133b	1.65042
Carcinoma, Oral	hsa-mir-196a	1.64949
Thyroid Neoplasms	hsa-mir-1972	1.6489
Gastritis, Atrophic	hsa-mir-148b	1.64878
Nasal Polyps	hsa-mir-675	1.64815
Heart Diseases	hsa-mir-497	1.64815
Nasal Polyps	hsa-mir-26b	1.64808
Hemangiosarcoma	hsa-mir-133b	1.64749
Heart Diseases	hsa-mir-105	1.64706
Cervical Intraepithelial Neoplasia	hsa-mir-26b	1.64674
Vitiligo	hsa-mir-29a	1.64624
Osteosarcoma	hsa-mir-1254	1.64583
Heart Diseases	hsa-mir-26	1.64563
Lupus Nephritis	hsa-mir-449a	1.64541
Radiation Injuries	hsa-mir-21	1.64524
Graves Disease	hsa-mir-152	1.64394
Colitis, Ulcerative	hsa-mir-20b	1.64369
Carcinoma, Endometrioid	hsa-mir-1323	1.64341
Liver Failure	hsa-mir-143	1.64318
Osteosarcoma	hsa-mir-383	1.6431
Cervical Intraepithelial Neoplasia	hsa-mir-765	1.64286
Schistosomiasis	hsa-mir-148b	1.64211
Frontotemporal Lobar Degeneration	hsa-mir-148b	1.64118
Osteosarcoma	hsa-mir-1236	1.64
Tuberculosis, Pulmonary	hsa-mir-107	1.63981
Adenoma	hsa-mir-29a	1.63889
Prostate Neoplasms	hsa-mir-423	1.6385
Central Nervous System Diseases	hsa-mir-107	1.63743
Graves Disease	hsa-mir-1247	1.63636
Cerebral Ischemia	hsa-mir-16	1.63636
Multiple Sclerosis	hsa-mir-590	1.636
Lymphoma, Non-Hodgkin	hsa-mir-205	1.63571
Osteosarcoma	hsa-mir-28	1.63507
Osteosarcoma	hsa-mir-451b	1.63475
Osteosarcoma	hsa-mir-382	1.63349
Vitiligo	hsa-mir-15b	1.63333
Cervical Intraepithelial Neoplasia	hsa-mir-181	1.63281
Heart Diseases	hsa-mir-671	1.63129
Prostate Neoplasms	hsa-mir-363	1.63111
Prostate Neoplasms	hsa-mir-378a	1.63053
Colon Neoplasms	hsa-mir-130a	1.63038
Adenoma	hsa-mir-675	1.62963
Carcinoma, Oral	hsa-mir-663a	1.62901
Mastocytosis, Systemic	hsa-mir-200a	1.62886
Heart Diseases	hsa-mir-409	1.62876
Osteosarcoma	hsa-mir-96	1.62838
Vitiligo	hsa-mir-141	1.62778
Heart Diseases	hsa-mir-592	1.62658
Myeloproliferative Disorders	hsa-mir-148b	1.62609
Heart Diseases	hsa-mir-32	1.62579
Myocardium	hsa-mir-133b	1.62544
Heart Diseases	hsa-mir-532	1.62422
Colorectal Neoplasms	hsa-mir-345	1.62406
Central Nervous System Diseases	hsa-mir-204	1.62222
Carcinoma, Oral	hsa-mir-922	1.62187
Myasthenia Gravis	hsa-mir-1247	1.62143
Central Nervous System Diseases	hsa-let-7f	1.62121
Carcinoma, Oral	hsa-mir-548b	1.62054
Prolactinoma	hsa-mir-152	1.62037
Nevus, Pigmented	hsa-mir-133b	1.61993
Central Nervous System Diseases	hsa-mir-182	1.61981
Carcinoma, Oral	hsa-mir-208b	1.61969
Precursor B-Cell Lymphoblastic Leukemia-Lymphoma	hsa-mir-143	1.61895
Prostate Neoplasms	hsa-mir-518b	1.61875
Stomach Diseases	hsa-mir-23b	1.6176
Muscular Dystrophy, Facioscapulohumeral	hsa-mir-133b	1.61755
Prostate Neoplasms	hsa-mir-515	1.61646
Carcinoma, Oral	hsa-mir-185	1.61558
Adrenocortical Adenoma	hsa-mir-1972	1.61556
Pheochromocytoma	hsa-mir-29b	1.61521
Hypertrophy, Left Ventricular	hsa-mir-103b	1.61429
HEV	hsa-mir-133b	1.61378
Multiple Myeloma	hsa-mir-143	1.61265
Hypertrophy, Left Ventricular	hsa-let-7c	1.6119
Antiphospholipid Syndrome	hsa-mir-181d	1.61163
Pituitary Adenomas	hsa-mir-1	1.61154
Thyroid Neoplasms	hsa-mir-198	1.61125
Prolactinoma	hsa-mir-205	1.61111
Antiphospholipid Syndrome	hsa-mir-23a	1.61111
Lupus Vulgaris	hsa-mir-15b	1.61026
Prion Diseases	hsa-mir-205	1.60928
Hypertrophy, Left Ventricular	hsa-mir-200c	1.60926
Brain Ischemia	hsa-mir-205	1.60909
Francisella	hsa-mir-146a	1.60887
Carcinoma, Oral	hsa-mir-18b	1.60767
Pheochromocytoma	hsa-mir-140	1.60714
Radiation Injuries	hsa-mir-198	1.60667
Irritable Bowel Syndrome	hsa-mir-1247	1.60554
Tuberculosis, Pulmonary	hsa-mir-498	1.60548
Frontotemporal Lobar Degeneration	hsa-mir-10b	1.60526
Carcinoma, Endometrioid	hsa-mir-26a	1.60486
Hypertrophy, Left Ventricular	hsa-mir-27b	1.6045
Antiphospholipid Syndrome	hsa-mir-548b	1.60439
Antiphospholipid Syndrome	hsa-mir-29c	1.60397
Antiphospholipid Syndrome	hsa-mir-126	1.60382
Renal Insufficiency	hsa-mir-1247	1.60374
Antiphospholipid Syndrome	hsa-mir-147b	1.60342
Antiphospholipid Syndrome	hsa-mir-127	1.6034
Asthma	hsa-mir-345	1.60244
Antiphospholipid Syndrome	hsa-mir-124	1.60113
Adrenal Cortex Neoplasms	hsa-let-7d	1.60101
Pain	hsa-mir-659	1.59943
Trophoblasts	hsa-mir-215	1.59819
Arthritis, Rheumatoid	hsa-mir-152	1.59789
Testicular Neoplasms	hsa-mir-1972	1.59727
Burns	hsa-mir-140	1.59649
Adenoviridae Infections	hsa-mir-143	1.59615
Cervical Intraepithelial Neoplasia	hsa-mir-1	1.59553
Pituitary Adenomas	hsa-mir-181	1.59524
Giant Cell Tumors	hsa-mir-195	1.59505
Skin Neoplasms	hsa-mir-132	1.59242
Skin Neoplasms	hsa-mir-18a	1.592
Cardiomyopathy, Dilated	hsa-mir-205	1.59174
Skin Neoplasms	hsa-mir-196a	1.59149
[truncated: 182,155 more rows]
